# Supplementary material for: On-complex three-component cascade reactions involving phosphorescent cyclometalated Ir(iii) chloro-isocyanide complexes, nitriles, and propylamine
Source: Chem Sci. 2026 Mar 25;17(19):9591–9. doi: 10.1039/d6sc00822d (PMC13015965; doi:10.1039/d6sc00822d)
Supplement: SC-017-D6SC00822D-s002 [file SC-017-D6SC00822D-s002.cif]

# Supplementary Information (SI) for Chemical Science.
# This journal is © The Royal Society of Chemistry 2026

####################################################################### 
# 
# This file contains crystal structure data downloaded from the 
# Cambridge Structural Database (CSD) hosted by the Cambridge 
# Crystallographic Data Centre (CCDC).
# 
# Full information about CCDC data access policies and citation 
# guidelines are available at http://www.ccdc.cam.ac.uk/access/V1 
# 
# Audit and citation data items may have been added by the CCDC. 
# Please retain this information to preserve the provenance of 
# this file and to allow appropriate attribution of the data. 
# 
#######################################################################

data_F2ppy-dmp-Me
_database_code_depnum_ccdc_archive 'CCDC 2518473'
loop_
_audit_author_name
_audit_author_address
'Thomas Teets'
;University of Houston
United States of America
;
_audit_update_record             
;
2025-12-23 deposited with the CCDC.	2026-03-19 downloaded from the CCDC.
;
_audit_creation_date             2025-10-15
_audit_creation_method           
; 
Olex2 1.5 
(compiled 2025.07.13 svn.rb7424aed for OlexSys, GUI svn.r7314) 
;
_shelx_SHELXL_version_number     2019/3
_chemical_name_common            ?
_chemical_name_systematic        ?
_chemical_formula_moiety         'C36 H33 F4 Ir N5, F6 P'
_chemical_formula_sum            'C36 H33 F10 Ir N5 P'
_chemical_formula_weight         948.84
_chemical_melting_point          ?
loop_
_atom_type_symbol
_atom_type_description
_atom_type_scat_dispersion_real
_atom_type_scat_dispersion_imag
_atom_type_scat_source
C C 0.0033 0.0016 'International Tables Vol C Tables 4.2.6.8 and 6.1.1.4'
H H 0.0000 0.0000 'International Tables Vol C Tables 4.2.6.8 and 6.1.1.4'
N N 0.0061 0.0033 'International Tables Vol C Tables 4.2.6.8 and 6.1.1.4'
F F 0.0171 0.0103 'International Tables Vol C Tables 4.2.6.8 and 6.1.1.4'
P P 0.1023 0.0942 'International Tables Vol C Tables 4.2.6.8 and 6.1.1.4'
Ir Ir -1.4442 7.9887 'International Tables Vol C Tables 4.2.6.8 and 6.1.1.4'

_shelx_space_group_comment       
; 
The symmetry employed for this shelxl refinement is uniquely defined 
by the following loop, which should always be used as a source of 
symmetry information in preference to the above space-group names. 
They are only intended as comments. 
;
_space_group_crystal_system      monoclinic
_space_group_IT_number           14
_space_group_name_H-M_alt        'P 1 21/n 1'
_space_group_name_Hall           '-P 2yn'
loop_
_space_group_symop_operation_xyz
'x, y, z'
'-x+1/2, y+1/2, -z+1/2'
'-x, -y, -z'
'x-1/2, -y-1/2, z-1/2'

_cell_length_a                   10.688(8)
_cell_length_b                   15.418(11)
_cell_length_c                   22.417(18)
_cell_angle_alpha                90
_cell_angle_beta                 103.354(9)
_cell_angle_gamma                90
_cell_volume                     3594(5)
_cell_formula_units_Z            4
_cell_measurement_reflns_used    8091
_cell_measurement_temperature    150(2)
_cell_measurement_theta_max      27.19
_cell_measurement_theta_min      3.03
_shelx_estimated_absorpt_T_max   0.861
_shelx_estimated_absorpt_T_min   0.382
_exptl_absorpt_coefficient_mu    3.846
_exptl_absorpt_correction_T_max  0.7456
_exptl_absorpt_correction_T_min  0.5204
_exptl_absorpt_correction_type   multi-scan
_exptl_absorpt_process_details   
; 
SADABS-2016/2 (Bruker,2016/2) was used for absorption correction. 
wR2(int) was 0.0888 before and 0.0542 after correction. 
The Ratio of minimum to maximum transmission is 0.6980. 
The \l/2 correction factor is Not present. 
;
_exptl_absorpt_special_details   ?
_exptl_crystal_colour            colourless
_exptl_crystal_colour_primary    colourless
_exptl_crystal_density_diffrn    1.753
_exptl_crystal_density_meas      ?
_exptl_crystal_density_method    ?
_exptl_crystal_description       plate
_exptl_crystal_F_000             1864
_exptl_crystal_size_max          0.31
_exptl_crystal_size_mid          0.28
_exptl_crystal_size_min          0.04
_exptl_transmission_factor_max   ?
_exptl_transmission_factor_min   ?
_diffrn_reflns_av_R_equivalents  0.0551
_diffrn_reflns_av_unetI/netI     0.0571
_diffrn_reflns_Laue_measured_fraction_full 0.998
_diffrn_reflns_Laue_measured_fraction_max 0.998
_diffrn_reflns_limit_h_max       13
_diffrn_reflns_limit_h_min       -12
_diffrn_reflns_limit_k_max       17
_diffrn_reflns_limit_k_min       -19
_diffrn_reflns_limit_l_max       29
_diffrn_reflns_limit_l_min       -29
_diffrn_reflns_number            25038
_diffrn_reflns_point_group_measured_fraction_full 0.998
_diffrn_reflns_point_group_measured_fraction_max 0.998
_diffrn_reflns_theta_full        25.242
_diffrn_reflns_theta_max         27.484
_diffrn_reflns_theta_min         3.025
_diffrn_ambient_temperature      149.99
_diffrn_detector_area_resol_mean ?
_diffrn_measured_fraction_theta_full 0.998
_diffrn_measured_fraction_theta_max 0.998
_diffrn_measurement_device_type  'Bruker APEX-II CCD'
_diffrn_measurement_method       '\f and \w scans'
_diffrn_radiation_type           MoK\a
_diffrn_radiation_wavelength     0.71073
_diffrn_source                   ?
_diffrn_source_current           30.0
_diffrn_source_power             1.5
_diffrn_source_voltage           50.0
_diffrn_standards_number         0
_reflns_Friedel_coverage         0.000
_reflns_Friedel_fraction_full    .
_reflns_Friedel_fraction_max     .
_reflns_number_gt                6653
_reflns_number_total             8229
_reflns_special_details          
; 
 Reflections were merged by SHELXL according to the crystal 
 class for the calculation of statistics and refinement. 
  
 _reflns_Friedel_fraction is defined as the number of unique 
 Friedel pairs measured divided by the number that would be 
 possible theoretically, ignoring centric projections and 
 systematic absences. 
;
_reflns_threshold_expression     'I > 2\s(I)'
_computing_cell_refinement       'Bruker SAINT'
_computing_data_collection       'Bruker APEX2'
_computing_data_reduction        'Bruker SAINT'
_computing_molecular_graphics    'Olex2 1.5 (Dolomanov et al., 2009)'
_computing_publication_material  'Olex2 1.5 (Dolomanov et al., 2009)'
_computing_structure_refinement  'SHELXL 2019/3 (Sheldrick, 2015)'
_computing_structure_solution    'SHELXT 2018/2 (Sheldrick, 2018)'
_refine_diff_density_max         1.533
_refine_diff_density_min         -0.832
_refine_diff_density_rms         0.120
_refine_ls_extinction_coef       .
_refine_ls_extinction_method     none
_refine_ls_goodness_of_fit_ref   1.005
_refine_ls_hydrogen_treatment    mixed
_refine_ls_matrix_type           full
_refine_ls_number_parameters     488
_refine_ls_number_reflns         8229
_refine_ls_number_restraints     2
_refine_ls_R_factor_all          0.0446
_refine_ls_R_factor_gt           0.0316
_refine_ls_restrained_S_all      1.005
_refine_ls_shift/su_max          0.001
_refine_ls_shift/su_mean         0.000
_refine_ls_structure_factor_coef Fsqd
_refine_ls_weighting_details     
'w=1/[\s^2^(Fo^2^)+(0.0309P)^2^] where P=(Fo^2^+2Fc^2^)/3'
_refine_ls_weighting_scheme      calc
_refine_ls_wR_factor_gt          0.0709
_refine_ls_wR_factor_ref         0.0753
_refine_special_details          ?
_olex2_refinement_description    
; 
1. Fixed Uiso 
 At 1.2 times of: 
  All C(H) groups, All C(H,H) groups, All N(H) groups 
 At 1.5 times of: 
  All C(H,H,H) groups 
2. Restrained distances 
 N3-H3 = N1-H1 
 0.88 with sigma of 0.02 
3.a Secondary CH2 refined with riding coordinates: 
 C33(H33A,H33B), C32(H32A,H32B) 
3.b Aromatic/amide H refined with riding coordinates: 
 C11(H11), C210(H210), C110(H110), C21(H21), C14(H14), C28(H28), C43(H43), 
 C12(H12), C44(H44), C24(H24), C22(H22), C45(H45), C23(H23), C13(H13), C18(H18) 
3.c Idealised Me refined as rotating group: 
 C51(H51A,H51B,H51C), C48(H48A,H48B,H48C), C31(H31A,H31B,H31C), C47(H47A,H47B, 
 H47C) 
;
_atom_sites_solution_hydrogens   mixed
_atom_sites_solution_primary     ?
_atom_sites_solution_secondary   ?
loop_
_atom_site_label
_atom_site_type_symbol
_atom_site_fract_x
_atom_site_fract_y
_atom_site_fract_z
_atom_site_U_iso_or_equiv
_atom_site_adp_type
_atom_site_occupancy
_atom_site_site_symmetry_order
_atom_site_calc_flag
_atom_site_refinement_flags_posn
_atom_site_refinement_flags_adp
_atom_site_refinement_flags_occupancy
_atom_site_disorder_assembly
_atom_site_disorder_group
Ir1 Ir 0.44924(2) 0.35481(2) 0.34372(2) 0.01902(5) Uani 1 1 d . . . . .
P1 P 1.05449(11) 0.24402(8) 0.44397(5) 0.0328(3) Uani 1 1 d . . . . .
N3 N 0.4035(3) 0.2818(2) 0.41494(13) 0.0223(7) Uani 1 1 d D . . . .
H3 H 0.346(3) 0.295(2) 0.4354(15) 0.027 Uiso 1 1 d D U . . .
N4 N 0.3016(3) 0.3049(2) 0.27666(14) 0.0279(7) Uani 1 1 d . . . . .
N2 N 0.5381(3) 0.1827(2) 0.39072(13) 0.0217(7) Uani 1 1 d . . . . .
N5 N 0.5906(3) 0.4261(2) 0.40074(13) 0.0249(7) Uani 1 1 d . . . . .
F6 F 1.0394(3) 0.15674(16) 0.47841(13) 0.0487(7) Uani 1 1 d . . . . .
F22 F 0.6725(3) 0.58045(17) 0.21422(13) 0.0564(8) Uani 1 1 d . . . . .
F5 F 0.9859(2) 0.29587(16) 0.48906(12) 0.0444(6) Uani 1 1 d . . . . .
F4 F 0.9201(3) 0.2267(2) 0.39773(12) 0.0561(8) Uani 1 1 d . . . . .
N1 N 0.6494(3) 0.2182(2) 0.31966(13) 0.0216(7) Uani 1 1 d D . . . .
H1 H 0.685(4) 0.1682(16) 0.3285(17) 0.026 Uiso 1 1 d D U . . .
F21 F 0.2894(3) 0.44945(19) 0.11201(11) 0.0622(9) Uani 1 1 d . . . . .
F3 F 1.1913(2) 0.26096(18) 0.49155(13) 0.0543(8) Uani 1 1 d . . . . .
F11 F 0.4169(3) 0.65239(17) 0.45792(14) 0.0628(9) Uani 1 1 d . . . . .
C2 C 0.5588(3) 0.2427(2) 0.34715(15) 0.0189(7) Uani 1 1 d . . . . .
C211 C 0.4774(4) 0.4219(2) 0.27018(15) 0.0216(8) Uani 1 1 d . . . . .
F2 F 1.1272(3) 0.1921(2) 0.40076(14) 0.0684(10) Uani 1 1 d . . . . .
F12 F 0.0210(3) 0.53975(19) 0.35198(14) 0.0623(8) Uani 1 1 d . . . . .
C3 C 0.4518(4) 0.2055(2) 0.42498(16) 0.0238(8) Uani 1 1 d . . . . .
F1 F 1.0727(4) 0.3316(2) 0.41092(17) 0.0849(11) Uani 1 1 d . . . . .
C26 C 0.3808(4) 0.4085(2) 0.21552(17) 0.0278(9) Uani 1 1 d . . . . .
C111 C 0.3413(4) 0.4569(2) 0.36184(16) 0.0260(9) Uani 1 1 d . . . . .
C41 C 0.6081(4) 0.1014(2) 0.40260(16) 0.0239(8) Uani 1 1 d . . . . .
C11 C 0.7151(4) 0.4061(3) 0.41409(18) 0.0312(9) Uani 1 1 d . . . . .
H11 H 0.739503 0.350413 0.402631 0.037 Uiso 1 1 calc R U . . .
C210 C 0.5737(4) 0.4817(2) 0.26875(18) 0.0296(9) Uani 1 1 d . . . . .
H210 H 0.638442 0.493234 0.304704 0.036 Uiso 1 1 calc R U . . .
C33 C 0.6832(4) 0.2620(2) 0.26822(16) 0.0262(8) Uani 1 1 d . . . . .
H33A H 0.776287 0.254586 0.270731 0.031 Uiso 1 1 calc R U . . .
H33B H 0.665751 0.324884 0.270374 0.031 Uiso 1 1 calc R U . . .
C15 C 0.5540(4) 0.5058(3) 0.41905(17) 0.0323(10) Uani 1 1 d . . . . .
C25 C 0.2849(4) 0.3420(3) 0.21936(18) 0.0322(10) Uani 1 1 d . . . . .
C42 C 0.7130(4) 0.0963(2) 0.45265(16) 0.0225(8) Uani 1 1 d . . . . .
C29 C 0.5747(5) 0.5243(3) 0.2144(2) 0.0365(10) Uani 1 1 d . . . . .
C51 C 0.4181(4) 0.1408(3) 0.4680(2) 0.0349(10) Uani 1 1 d . . . . .
H51A H 0.368927 0.169228 0.494265 0.052 Uiso 1 1 calc R U . . .
H51B H 0.497099 0.116059 0.493407 0.052 Uiso 1 1 calc R U . . .
H51C H 0.366236 0.094411 0.444505 0.052 Uiso 1 1 calc R U . . .
C16 C 0.4137(4) 0.5210(3) 0.40074(18) 0.0318(9) Uani 1 1 d . . . . .
C27 C 0.3861(4) 0.4571(3) 0.16336(17) 0.0350(10) Uani 1 1 d . . . . .
C110 C 0.2084(4) 0.4646(3) 0.34497(19) 0.0346(10) Uani 1 1 d . . . . .
H110 H 0.157777 0.423187 0.318562 0.042 Uiso 1 1 calc R U . . .
C32 C 0.6070(5) 0.2262(3) 0.20747(17) 0.0381(11) Uani 1 1 d . . . . .
H32A H 0.623528 0.163124 0.205833 0.046 Uiso 1 1 calc R U . . .
H32B H 0.514073 0.234244 0.204990 0.046 Uiso 1 1 calc R U . . .
C21 C 0.2235(4) 0.2413(3) 0.2855(2) 0.0396(11) Uani 1 1 d . . . . .
H21 H 0.236968 0.215752 0.324988 0.048 Uiso 1 1 calc R U . . .
C14 C 0.6479(5) 0.5630(3) 0.4494(2) 0.0476(12) Uani 1 1 d . . . . .
H14 H 0.622954 0.617344 0.462989 0.057 Uiso 1 1 calc R U . . .
C28 C 0.4822(5) 0.5140(3) 0.16155(19) 0.0408(11) Uani 1 1 d . . . . .
H28 H 0.484903 0.545141 0.125292 0.049 Uiso 1 1 calc R U . . .
C43 C 0.7795(4) 0.0178(3) 0.46254(17) 0.0299(9) Uani 1 1 d . . . . .
H43 H 0.851859 0.012207 0.496084 0.036 Uiso 1 1 calc R U . . .
C46 C 0.5657(4) 0.0319(3) 0.36281(17) 0.0288(9) Uani 1 1 d . . . . .
C12 C 0.8109(5) 0.4618(3) 0.4437(2) 0.0447(12) Uani 1 1 d . . . . .
H12 H 0.898616 0.444607 0.452612 0.054 Uiso 1 1 calc R U . . .
C44 C 0.7410(4) -0.0516(3) 0.42397(18) 0.0350(10) Uani 1 1 d . . . . .
H44 H 0.786830 -0.104741 0.431621 0.042 Uiso 1 1 calc R U . . .
C48 C 0.7520(4) 0.1722(3) 0.49522(17) 0.0294(9) Uani 1 1 d . . . . .
H48A H 0.756456 0.224654 0.471111 0.044 Uiso 1 1 calc R U . . .
H48B H 0.836492 0.160823 0.522238 0.044 Uiso 1 1 calc R U . . .
H48C H 0.688441 0.180463 0.519987 0.044 Uiso 1 1 calc R U . . .
C19 C 0.1504(5) 0.5351(3) 0.3679(2) 0.0446(12) Uani 1 1 d . . . . .
C24 C 0.1838(5) 0.3131(3) 0.17171(19) 0.0425(11) Uani 1 1 d . . . . .
H24 H 0.171551 0.338467 0.132175 0.051 Uiso 1 1 calc R U . . .
C17 C 0.3490(5) 0.5893(3) 0.4207(2) 0.0448(12) Uani 1 1 d . . . . .
C31 C 0.6415(6) 0.2696(4) 0.1531(2) 0.0656(17) Uani 1 1 d . . . . .
H31A H 0.638080 0.332727 0.157792 0.098 Uiso 1 1 calc R U . . .
H31B H 0.580178 0.251996 0.115476 0.098 Uiso 1 1 calc R U . . .
H31C H 0.728495 0.252406 0.150856 0.098 Uiso 1 1 calc R U . . .
C47 C 0.4517(5) 0.0385(3) 0.3095(2) 0.0449(12) Uani 1 1 d . . . . .
H47A H 0.376524 0.057901 0.323959 0.067 Uiso 1 1 calc R U . . .
H47B H 0.433931 -0.018449 0.289913 0.067 Uiso 1 1 calc R U . . .
H47C H 0.470060 0.080313 0.279706 0.067 Uiso 1 1 calc R U . . .
C22 C 0.1235(5) 0.2108(3) 0.2395(2) 0.0489(13) Uani 1 1 d . . . . .
H22 H 0.070074 0.164996 0.247310 0.059 Uiso 1 1 calc R U . . .
C45 C 0.6366(4) -0.0454(3) 0.37424(19) 0.0364(10) Uani 1 1 d . . . . .
H45 H 0.612956 -0.093771 0.347750 0.044 Uiso 1 1 calc R U . . .
C23 C 0.1027(5) 0.2486(3) 0.1816(2) 0.0488(13) Uani 1 1 d . . . . .
H23 H 0.033346 0.230005 0.149524 0.059 Uiso 1 1 calc R U . . .
C13 C 0.7764(5) 0.5422(3) 0.4600(2) 0.0522(14) Uani 1 1 d . . . . .
H13 H 0.840183 0.583193 0.478296 0.063 Uiso 1 1 calc R U . . .
C18 C 0.2202(5) 0.5977(3) 0.4046(2) 0.0485(13) Uani 1 1 d . . . . .
H18 H 0.178680 0.645709 0.418259 0.058 Uiso 1 1 calc R U . . .

loop_
_atom_site_aniso_label
_atom_site_aniso_U_11
_atom_site_aniso_U_22
_atom_site_aniso_U_33
_atom_site_aniso_U_23
_atom_site_aniso_U_13
_atom_site_aniso_U_12
Ir1 0.01916(9) 0.01611(9) 0.02206(8) 0.00237(6) 0.00533(5) 0.00136(6)
P1 0.0243(6) 0.0338(7) 0.0419(6) -0.0030(5) 0.0114(5) -0.0044(5)
N3 0.0169(17) 0.0240(18) 0.0278(15) 0.0024(13) 0.0086(13) 0.0009(14)
N4 0.0255(19) 0.0220(18) 0.0342(17) -0.0018(14) 0.0025(15) 0.0011(15)
N2 0.0215(17) 0.0164(16) 0.0293(16) 0.0038(13) 0.0103(13) 0.0030(14)
N5 0.0274(19) 0.0158(17) 0.0309(16) -0.0017(13) 0.0054(14) -0.0006(14)
F6 0.0412(17) 0.0356(16) 0.0671(18) 0.0094(13) 0.0079(14) 0.0054(12)
F22 0.071(2) 0.0340(16) 0.0713(18) 0.0110(13) 0.0318(16) -0.0204(14)
F5 0.0285(14) 0.0380(16) 0.0703(17) -0.0123(13) 0.0188(13) 0.0011(12)
F4 0.0359(16) 0.079(2) 0.0468(14) 0.0019(15) -0.0050(13) -0.0057(15)
N1 0.0231(18) 0.0154(16) 0.0282(15) 0.0036(13) 0.0101(13) 0.0046(14)
F21 0.090(2) 0.061(2) 0.0276(12) 0.0054(13) -0.0028(14) -0.0003(18)
F3 0.0213(14) 0.0602(18) 0.0790(19) -0.0328(15) 0.0068(13) -0.0016(13)
F11 0.071(2) 0.0406(17) 0.073(2) -0.0266(15) 0.0096(17) 0.0128(15)
C2 0.0169(19) 0.0166(19) 0.0235(16) 0.0015(14) 0.0057(14) -0.0024(15)
C211 0.028(2) 0.0127(19) 0.0262(17) 0.0008(14) 0.0098(16) 0.0030(16)
F2 0.0485(19) 0.089(2) 0.080(2) -0.0489(19) 0.0401(17) -0.0257(17)
F12 0.0349(17) 0.066(2) 0.088(2) 0.0125(17) 0.0197(15) 0.0226(15)
C3 0.020(2) 0.026(2) 0.0263(18) 0.0087(16) 0.0072(15) -0.0008(17)
F1 0.102(3) 0.066(2) 0.093(2) 0.0322(19) 0.037(2) -0.021(2)
C26 0.037(2) 0.019(2) 0.0285(18) 0.0010(15) 0.0106(17) 0.0068(18)
C111 0.027(2) 0.023(2) 0.0269(18) 0.0056(15) 0.0051(16) 0.0080(17)
C41 0.026(2) 0.018(2) 0.0311(18) 0.0060(15) 0.0139(16) 0.0043(17)
C11 0.028(2) 0.021(2) 0.040(2) 0.0025(17) 0.0001(18) 0.0026(18)
C210 0.034(2) 0.021(2) 0.036(2) 0.0006(17) 0.0128(18) 0.0011(18)
C33 0.031(2) 0.022(2) 0.0298(18) 0.0035(16) 0.0157(17) -0.0004(18)
C15 0.040(3) 0.025(2) 0.032(2) -0.0022(17) 0.0083(19) 0.0047(19)
C25 0.033(2) 0.030(2) 0.032(2) -0.0001(17) 0.0043(18) 0.0061(19)
C42 0.022(2) 0.022(2) 0.0270(17) 0.0058(15) 0.0132(16) 0.0022(16)
C29 0.051(3) 0.017(2) 0.049(2) 0.0015(18) 0.026(2) -0.006(2)
C51 0.035(3) 0.032(2) 0.045(2) 0.0169(19) 0.025(2) 0.008(2)
C16 0.041(3) 0.022(2) 0.034(2) 0.0006(17) 0.0119(19) 0.0043(19)
C27 0.049(3) 0.031(2) 0.0242(18) 0.0010(17) 0.0059(19) 0.005(2)
C110 0.035(3) 0.030(2) 0.040(2) 0.0130(18) 0.011(2) 0.007(2)
C32 0.052(3) 0.035(3) 0.030(2) 0.0005(18) 0.015(2) -0.008(2)
C21 0.032(3) 0.040(3) 0.044(2) 0.010(2) 0.002(2) -0.009(2)
C14 0.052(3) 0.028(3) 0.056(3) -0.014(2) -0.001(2) 0.002(2)
C28 0.070(4) 0.025(2) 0.033(2) 0.0092(18) 0.023(2) 0.003(2)
C43 0.031(2) 0.032(2) 0.0295(19) 0.0103(17) 0.0133(17) 0.0085(19)
C46 0.035(2) 0.021(2) 0.0315(19) 0.0043(16) 0.0097(18) -0.0026(18)
C12 0.032(3) 0.034(3) 0.059(3) -0.007(2) -0.010(2) -0.002(2)
C44 0.047(3) 0.022(2) 0.040(2) 0.0061(18) 0.019(2) 0.012(2)
C48 0.029(2) 0.030(2) 0.0299(19) 0.0014(17) 0.0074(17) 0.0036(18)
C19 0.036(3) 0.049(3) 0.052(3) 0.020(2) 0.017(2) 0.018(2)
C24 0.046(3) 0.046(3) 0.032(2) -0.001(2) 0.002(2) -0.001(2)
C17 0.059(4) 0.032(3) 0.044(2) -0.003(2) 0.014(2) 0.008(2)
C31 0.100(5) 0.065(4) 0.039(3) 0.006(3) 0.033(3) -0.012(4)
C47 0.050(3) 0.028(3) 0.049(3) -0.004(2) -0.005(2) -0.007(2)
C22 0.042(3) 0.047(3) 0.053(3) 0.007(2) 0.001(2) -0.021(2)
C45 0.051(3) 0.021(2) 0.040(2) -0.0003(18) 0.016(2) 0.002(2)
C23 0.046(3) 0.053(3) 0.041(2) -0.013(2) -0.001(2) -0.012(3)
C13 0.042(3) 0.031(3) 0.071(3) -0.012(2) -0.012(3) -0.002(2)
C18 0.049(3) 0.042(3) 0.058(3) 0.005(2) 0.018(3) 0.022(3)

_geom_special_details            
; 
 All esds (except the esd in the dihedral angle between two l.s. planes) 
 are estimated using the full covariance matrix.  The cell esds are taken 
 into account individually in the estimation of esds in distances, angles 
 and torsion angles; correlations between esds in cell parameters are only 
 used when they are defined by crystal symmetry.  An approximate (isotropic) 
 treatment of cell esds is used for estimating esds involving l.s. planes. 
;
loop_
_geom_bond_atom_site_label_1
_geom_bond_atom_site_label_2
_geom_bond_distance
_geom_bond_site_symmetry_2
_geom_bond_publ_flag
Ir1 N3 2.102(3) . ?
Ir1 N4 2.060(3) . ?
Ir1 N5 2.057(3) . ?
Ir1 C2 2.080(4) . ?
Ir1 C211 2.027(4) . ?
Ir1 C111 2.047(4) . ?
P1 F6 1.578(3) . ?
P1 F5 1.594(3) . ?
P1 F4 1.588(3) . ?
P1 F3 1.619(3) . ?
P1 F2 1.590(3) . ?
P1 F1 1.574(3) . ?
N3 H3 0.870(18) . ?
N3 C3 1.284(5) . ?
N4 C25 1.379(5) . ?
N4 C21 1.332(5) . ?
N2 C2 1.400(4) . ?
N2 C3 1.376(5) . ?
N2 C41 1.452(5) . ?
N5 C11 1.330(5) . ?
N5 C15 1.381(5) . ?
F22 C29 1.357(5) . ?
N1 H1 0.863(18) . ?
N1 C2 1.317(4) . ?
N1 C33 1.452(4) . ?
F21 C27 1.363(5) . ?
F11 C17 1.374(5) . ?
C211 C26 1.423(5) . ?
C211 C210 1.388(5) . ?
F12 C19 1.349(5) . ?
C3 C51 1.488(5) . ?
C26 C25 1.466(6) . ?
C26 C27 1.401(5) . ?
C111 C16 1.424(6) . ?
C111 C110 1.388(6) . ?
C41 C42 1.393(5) . ?
C41 C46 1.401(5) . ?
C11 H11 0.9500 . ?
C11 C12 1.384(6) . ?
C210 H210 0.9500 . ?
C210 C29 1.387(5) . ?
C33 H33A 0.9900 . ?
C33 H33B 0.9900 . ?
C33 C32 1.520(5) . ?
C15 C16 1.479(6) . ?
C15 C14 1.391(6) . ?
C25 C24 1.405(6) . ?
C42 C43 1.395(5) . ?
C42 C48 1.506(5) . ?
C29 C28 1.366(6) . ?
C51 H51A 0.9800 . ?
C51 H51B 0.9800 . ?
C51 H51C 0.9800 . ?
C16 C17 1.389(6) . ?
C27 C28 1.359(6) . ?
C110 H110 0.9500 . ?
C110 C19 1.406(6) . ?
C32 H32A 0.9900 . ?
C32 H32B 0.9900 . ?
C32 C31 1.508(6) . ?
C21 H21 0.9500 . ?
C21 C22 1.384(6) . ?
C14 H14 0.9500 . ?
C14 C13 1.377(7) . ?
C28 H28 0.9500 . ?
C43 H43 0.9500 . ?
C43 C44 1.378(6) . ?
C46 C47 1.501(6) . ?
C46 C45 1.404(6) . ?
C12 H12 0.9500 . ?
C12 C13 1.366(6) . ?
C44 H44 0.9500 . ?
C44 C45 1.386(6) . ?
C48 H48A 0.9800 . ?
C48 H48B 0.9800 . ?
C48 H48C 0.9800 . ?
C19 C18 1.371(7) . ?
C24 H24 0.9500 . ?
C24 C23 1.370(6) . ?
C17 C18 1.346(7) . ?
C31 H31A 0.9800 . ?
C31 H31B 0.9800 . ?
C31 H31C 0.9800 . ?
C47 H47A 0.9800 . ?
C47 H47B 0.9800 . ?
C47 H47C 0.9800 . ?
C22 H22 0.9500 . ?
C22 C23 1.393(6) . ?
C45 H45 0.9500 . ?
C23 H23 0.9500 . ?
C13 H13 0.9500 . ?
C18 H18 0.9500 . ?

loop_
_geom_angle_atom_site_label_1
_geom_angle_atom_site_label_2
_geom_angle_atom_site_label_3
_geom_angle
_geom_angle_site_symmetry_1
_geom_angle_site_symmetry_3
_geom_angle_publ_flag
N4 Ir1 N3 94.63(13) . . ?
N4 Ir1 C2 92.65(14) . . ?
N5 Ir1 N3 94.63(13) . . ?
N5 Ir1 N4 168.97(12) . . ?
N5 Ir1 C2 95.43(14) . . ?
C2 Ir1 N3 75.78(13) . . ?
C211 Ir1 N3 174.69(13) . . ?
C211 Ir1 N4 80.18(15) . . ?
C211 Ir1 N5 90.41(14) . . ?
C211 Ir1 C2 105.44(14) . . ?
C211 Ir1 C111 88.03(15) . . ?
C111 Ir1 N3 91.17(14) . . ?
C111 Ir1 N4 93.45(15) . . ?
C111 Ir1 N5 80.38(15) . . ?
C111 Ir1 C2 166.00(13) . . ?
F6 P1 F5 90.19(15) . . ?
F6 P1 F4 89.81(16) . . ?
F6 P1 F3 89.67(16) . . ?
F6 P1 F2 89.35(18) . . ?
F5 P1 F3 88.79(15) . . ?
F4 P1 F5 91.08(16) . . ?
F4 P1 F3 179.46(18) . . ?
F4 P1 F2 90.76(17) . . ?
F2 P1 F5 178.10(17) . . ?
F2 P1 F3 89.36(16) . . ?
F1 P1 F6 178.6(2) . . ?
F1 P1 F5 89.61(19) . . ?
F1 P1 F4 91.63(19) . . ?
F1 P1 F3 88.89(19) . . ?
F1 P1 F2 90.8(2) . . ?
Ir1 N3 H3 126(3) . . ?
C3 N3 Ir1 118.0(2) . . ?
C3 N3 H3 115(3) . . ?
C25 N4 Ir1 115.9(3) . . ?
C21 N4 Ir1 124.6(3) . . ?
C21 N4 C25 119.5(4) . . ?
C2 N2 C41 122.8(3) . . ?
C3 N2 C2 117.1(3) . . ?
C3 N2 C41 120.1(3) . . ?
C11 N5 Ir1 124.7(3) . . ?
C11 N5 C15 118.5(3) . . ?
C15 N5 Ir1 116.2(3) . . ?
C2 N1 H1 119(3) . . ?
C2 N1 C33 125.7(3) . . ?
C33 N1 H1 115(3) . . ?
N2 C2 Ir1 113.4(2) . . ?
N1 C2 Ir1 133.6(3) . . ?
N1 C2 N2 112.9(3) . . ?
C26 C211 Ir1 114.3(3) . . ?
C210 C211 Ir1 127.4(3) . . ?
C210 C211 C26 118.1(3) . . ?
N3 C3 N2 115.5(3) . . ?
N3 C3 C51 125.5(3) . . ?
N2 C3 C51 118.9(3) . . ?
C211 C26 C25 115.4(3) . . ?
C27 C26 C211 118.7(4) . . ?
C27 C26 C25 125.9(4) . . ?
C16 C111 Ir1 113.8(3) . . ?
C110 C111 Ir1 126.9(3) . . ?
C110 C111 C16 119.0(4) . . ?
C42 C41 N2 118.7(3) . . ?
C42 C41 C46 123.5(4) . . ?
C46 C41 N2 117.8(3) . . ?
N5 C11 H11 118.1 . . ?
N5 C11 C12 123.7(4) . . ?
C12 C11 H11 118.1 . . ?
C211 C210 H210 120.3 . . ?
C29 C210 C211 119.5(4) . . ?
C29 C210 H210 120.3 . . ?
N1 C33 H33A 109.4 . . ?
N1 C33 H33B 109.4 . . ?
N1 C33 C32 111.2(3) . . ?
H33A C33 H33B 108.0 . . ?
C32 C33 H33A 109.4 . . ?
C32 C33 H33B 109.4 . . ?
N5 C15 C16 113.5(4) . . ?
N5 C15 C14 119.2(4) . . ?
C14 C15 C16 127.3(4) . . ?
N4 C25 C26 113.8(4) . . ?
N4 C25 C24 119.2(4) . . ?
C24 C25 C26 127.1(4) . . ?
C41 C42 C43 117.5(4) . . ?
C41 C42 C48 121.4(3) . . ?
C43 C42 C48 121.1(4) . . ?
F22 C29 C210 117.9(4) . . ?
F22 C29 C28 118.3(4) . . ?
C28 C29 C210 123.8(4) . . ?
C3 C51 H51A 109.5 . . ?
C3 C51 H51B 109.5 . . ?
C3 C51 H51C 109.5 . . ?
H51A C51 H51B 109.5 . . ?
H51A C51 H51C 109.5 . . ?
H51B C51 H51C 109.5 . . ?
C111 C16 C15 115.6(4) . . ?
C17 C16 C111 118.9(4) . . ?
C17 C16 C15 125.4(4) . . ?
F21 C27 C26 119.4(4) . . ?
C28 C27 F21 117.5(4) . . ?
C28 C27 C26 123.2(4) . . ?
C111 C110 H110 120.8 . . ?
C111 C110 C19 118.4(4) . . ?
C19 C110 H110 120.8 . . ?
C33 C32 H32A 109.1 . . ?
C33 C32 H32B 109.1 . . ?
H32A C32 H32B 107.9 . . ?
C31 C32 C33 112.4(4) . . ?
C31 C32 H32A 109.1 . . ?
C31 C32 H32B 109.1 . . ?
N4 C21 H21 118.6 . . ?
N4 C21 C22 122.9(4) . . ?
C22 C21 H21 118.6 . . ?
C15 C14 H14 119.5 . . ?
C13 C14 C15 121.0(4) . . ?
C13 C14 H14 119.5 . . ?
C29 C28 H28 121.6 . . ?
C27 C28 C29 116.7(4) . . ?
C27 C28 H28 121.6 . . ?
C42 C43 H43 119.8 . . ?
C44 C43 C42 120.5(4) . . ?
C44 C43 H43 119.8 . . ?
C41 C46 C47 122.7(4) . . ?
C41 C46 C45 116.8(4) . . ?
C45 C46 C47 120.5(4) . . ?
C11 C12 H12 120.8 . . ?
C13 C12 C11 118.4(4) . . ?
C13 C12 H12 120.8 . . ?
C43 C44 H44 119.3 . . ?
C43 C44 C45 121.3(4) . . ?
C45 C44 H44 119.3 . . ?
C42 C48 H48A 109.5 . . ?
C42 C48 H48B 109.5 . . ?
C42 C48 H48C 109.5 . . ?
H48A C48 H48B 109.5 . . ?
H48A C48 H48C 109.5 . . ?
H48B C48 H48C 109.5 . . ?
F12 C19 C110 117.1(5) . . ?
F12 C19 C18 120.3(4) . . ?
C18 C19 C110 122.6(5) . . ?
C25 C24 H24 119.6 . . ?
C23 C24 C25 120.8(4) . . ?
C23 C24 H24 119.6 . . ?
F11 C17 C16 120.0(5) . . ?
C18 C17 F11 117.3(4) . . ?
C18 C17 C16 122.7(5) . . ?
C32 C31 H31A 109.5 . . ?
C32 C31 H31B 109.5 . . ?
C32 C31 H31C 109.5 . . ?
H31A C31 H31B 109.5 . . ?
H31A C31 H31C 109.5 . . ?
H31B C31 H31C 109.5 . . ?
C46 C47 H47A 109.5 . . ?
C46 C47 H47B 109.5 . . ?
C46 C47 H47C 109.5 . . ?
H47A C47 H47B 109.5 . . ?
H47A C47 H47C 109.5 . . ?
H47B C47 H47C 109.5 . . ?
C21 C22 H22 120.6 . . ?
C21 C22 C23 118.8(4) . . ?
C23 C22 H22 120.6 . . ?
C46 C45 H45 119.8 . . ?
C44 C45 C46 120.3(4) . . ?
C44 C45 H45 119.8 . . ?
C24 C23 C22 118.9(4) . . ?
C24 C23 H23 120.6 . . ?
C22 C23 H23 120.6 . . ?
C14 C13 H13 120.5 . . ?
C12 C13 C14 119.0(4) . . ?
C12 C13 H13 120.5 . . ?
C19 C18 H18 120.8 . . ?
C17 C18 C19 118.3(5) . . ?
C17 C18 H18 120.8 . . ?

loop_
_geom_torsion_atom_site_label_1
_geom_torsion_atom_site_label_2
_geom_torsion_atom_site_label_3
_geom_torsion_atom_site_label_4
_geom_torsion
_geom_torsion_site_symmetry_1
_geom_torsion_site_symmetry_2
_geom_torsion_site_symmetry_3
_geom_torsion_site_symmetry_4
_geom_torsion_publ_flag
Ir1 N3 C3 N2 5.3(5) . . . . ?
Ir1 N3 C3 C51 -172.2(3) . . . . ?
Ir1 N4 C25 C26 2.9(4) . . . . ?
Ir1 N4 C25 C24 -178.2(3) . . . . ?
Ir1 N4 C21 C22 178.5(4) . . . . ?
Ir1 N5 C11 C12 168.5(3) . . . . ?
Ir1 N5 C15 C16 7.7(4) . . . . ?
Ir1 N5 C15 C14 -169.9(3) . . . . ?
Ir1 C211 C26 C25 -6.3(4) . . . . ?
Ir1 C211 C26 C27 175.1(3) . . . . ?
Ir1 C211 C210 C29 -177.2(3) . . . . ?
Ir1 C111 C16 C15 2.7(4) . . . . ?
Ir1 C111 C16 C17 -174.3(3) . . . . ?
Ir1 C111 C110 C19 172.6(3) . . . . ?
N4 C25 C24 C23 -0.2(7) . . . . ?
N4 C21 C22 C23 -0.6(8) . . . . ?
N2 C41 C42 C43 -179.2(3) . . . . ?
N2 C41 C42 C48 1.8(5) . . . . ?
N2 C41 C46 C47 -0.4(5) . . . . ?
N2 C41 C46 C45 178.5(3) . . . . ?
N5 C11 C12 C13 -0.4(7) . . . . ?
N5 C15 C16 C111 -6.8(5) . . . . ?
N5 C15 C16 C17 170.0(4) . . . . ?
N5 C15 C14 C13 1.6(7) . . . . ?
F22 C29 C28 C27 179.7(4) . . . . ?
N1 C33 C32 C31 -179.2(4) . . . . ?
F21 C27 C28 C29 176.6(4) . . . . ?
F11 C17 C18 C19 -179.4(4) . . . . ?
C2 N2 C3 N3 -3.0(5) . . . . ?
C2 N2 C3 C51 174.7(3) . . . . ?
C2 N2 C41 C42 98.7(4) . . . . ?
C2 N2 C41 C46 -81.4(5) . . . . ?
C2 N1 C33 C32 -91.0(5) . . . . ?
C211 C26 C25 N4 2.2(5) . . . . ?
C211 C26 C25 C24 -176.6(4) . . . . ?
C211 C26 C27 F21 -175.4(3) . . . . ?
C211 C26 C27 C28 2.8(6) . . . . ?
C211 C210 C29 F22 -178.1(3) . . . . ?
C211 C210 C29 C28 2.9(6) . . . . ?
F12 C19 C18 C17 178.3(4) . . . . ?
C3 N2 C2 Ir1 -0.7(4) . . . . ?
C3 N2 C2 N1 175.4(3) . . . . ?
C3 N2 C41 C42 -78.0(4) . . . . ?
C3 N2 C41 C46 101.8(4) . . . . ?
C26 C211 C210 C29 -1.6(5) . . . . ?
C26 C25 C24 C23 178.5(4) . . . . ?
C26 C27 C28 C29 -1.6(6) . . . . ?
C111 C16 C17 F11 -179.6(4) . . . . ?
C111 C16 C17 C18 -0.2(6) . . . . ?
C111 C110 C19 F12 -178.4(3) . . . . ?
C111 C110 C19 C18 2.1(6) . . . . ?
C41 N2 C2 Ir1 -177.5(3) . . . . ?
C41 N2 C2 N1 -1.4(5) . . . . ?
C41 N2 C3 N3 173.9(3) . . . . ?
C41 N2 C3 C51 -8.4(5) . . . . ?
C41 C42 C43 C44 -0.4(5) . . . . ?
C41 C46 C45 C44 1.8(6) . . . . ?
C11 N5 C15 C16 179.1(3) . . . . ?
C11 N5 C15 C14 1.5(5) . . . . ?
C11 C12 C13 C14 3.6(8) . . . . ?
C210 C211 C26 C25 177.6(3) . . . . ?
C210 C211 C26 C27 -1.0(5) . . . . ?
C210 C29 C28 C27 -1.2(7) . . . . ?
C33 N1 C2 Ir1 -11.7(6) . . . . ?
C33 N1 C2 N2 173.2(3) . . . . ?
C15 N5 C11 C12 -2.1(6) . . . . ?
C15 C16 C17 F11 3.7(6) . . . . ?
C15 C16 C17 C18 -176.9(4) . . . . ?
C15 C14 C13 C12 -4.2(8) . . . . ?
C25 N4 C21 C22 -1.0(7) . . . . ?
C25 C26 C27 F21 6.2(6) . . . . ?
C25 C26 C27 C28 -175.7(4) . . . . ?
C25 C24 C23 C22 -1.3(7) . . . . ?
C42 C41 C46 C47 179.4(4) . . . . ?
C42 C41 C46 C45 -1.7(6) . . . . ?
C42 C43 C44 C45 0.6(6) . . . . ?
C16 C111 C110 C19 -1.0(5) . . . . ?
C16 C15 C14 C13 -175.6(4) . . . . ?
C16 C17 C18 C19 1.2(7) . . . . ?
C27 C26 C25 N4 -179.3(4) . . . . ?
C27 C26 C25 C24 1.8(7) . . . . ?
C110 C111 C16 C15 177.1(3) . . . . ?
C110 C111 C16 C17 0.1(5) . . . . ?
C110 C19 C18 C17 -2.2(7) . . . . ?
C21 N4 C25 C26 -177.6(4) . . . . ?
C21 N4 C25 C24 1.4(6) . . . . ?
C21 C22 C23 C24 1.7(8) . . . . ?
C14 C15 C16 C111 170.5(4) . . . . ?
C14 C15 C16 C17 -12.7(7) . . . . ?
C43 C44 C45 C46 -1.4(6) . . . . ?
C46 C41 C42 C43 1.0(5) . . . . ?
C46 C41 C42 C48 -178.0(3) . . . . ?
C48 C42 C43 C44 178.6(4) . . . . ?
C47 C46 C45 C44 -179.2(4) . . . . ?

_shelx_res_file                  
; 
TITL TS26_a.res in P2(1)/n 
    ts26.res 
    created by SHELXL-2019/3 at 11:55:23 on 15-Oct-2025 
REM Old TITL TS26 in P2(1)/n 
REM SHELXT solution in P2(1)/n: R1 0.074, Rweak 0.003, Alpha 0.051 
REM <I/s> 0.375 for 293 systematic absences, Orientation as input 
REM Formula found by SHELXT: C34 N9 F8 P Ir 
CELL 0.71073 10.6876 15.4185 22.4175 90 103.354 90 
ZERR 4 0.0077 0.0109 0.0179 0 0.009 0 
LATT 1 
SYMM 0.5-X,0.5+Y,0.5-Z 
SFAC C H N F P Ir 
UNIT 144 132 20 40 4 4 
ACTA 
DFIX 0.88 N3 H3 N1 H1 
  
L.S. 16 
PLAN  5 
SIZE 0.04 0.28 0.31 
TEMP -123.16 
CONF 
BOND 
LIST 4 
fmap 2 
ACTA 
MORE -1 
BOND $H 
REM <olex2.extras> 
REM <HklSrc "%.\\TS26.hkl"> 
REM </olex2.extras> 
  
WGHT    0.030900 
FVAR       0.26023 
IR1   6    0.449237    0.354810    0.343719    11.00000    0.01916    0.01611 = 
         0.02206    0.00237    0.00533    0.00136 
P1    5    1.054495    0.244017    0.443973    11.00000    0.02431    0.03381 = 
         0.04195   -0.00304    0.01137   -0.00441 
N3    3    0.403469    0.281767    0.414944    11.00000    0.01690    0.02396 = 
         0.02782    0.00241    0.00863    0.00094 
H3    2    0.346131    0.295046    0.435398    11.00000   -1.20000 
N4    3    0.301626    0.304898    0.276663    11.00000    0.02549    0.02199 = 
         0.03419   -0.00182    0.00248    0.00107 
N2    3    0.538135    0.182665    0.390719    11.00000    0.02149    0.01642 = 
         0.02930    0.00377    0.01028    0.00300 
N5    3    0.590630    0.426092    0.400737    11.00000    0.02743    0.01583 = 
         0.03086   -0.00173    0.00537   -0.00056 
F6    4    1.039356    0.156739    0.478415    11.00000    0.04124    0.03559 = 
         0.06712    0.00938    0.00793    0.00542 
F22   4    0.672461    0.580451    0.214218    11.00000    0.07126    0.03402 = 
         0.07131    0.01103    0.03181   -0.02038 
F5    4    0.985879    0.295866    0.489059    11.00000    0.02846    0.03801 = 
         0.07034   -0.01229    0.01880    0.00112 
F4    4    0.920092    0.226715    0.397733    11.00000    0.03588    0.07862 = 
         0.04685    0.00186   -0.00496   -0.00565 
N1    3    0.649382    0.218249    0.319664    11.00000    0.02308    0.01543 = 
         0.02823    0.00356    0.01006    0.00461 
H1    2    0.685195    0.168229    0.328507    11.00000   -1.20000 
F21   4    0.289411    0.449453    0.112008    11.00000    0.08977    0.06117 = 
         0.02759    0.00538   -0.00283   -0.00027 
F3    4    1.191269    0.260963    0.491551    11.00000    0.02129    0.06024 = 
         0.07896   -0.03277    0.00680   -0.00164 
F11   4    0.416852    0.652391    0.457917    11.00000    0.07131    0.04062 = 
         0.07294   -0.02662    0.00961    0.01277 
C2    1    0.558819    0.242679    0.347154    11.00000    0.01692    0.01664 = 
         0.02351    0.00155    0.00569   -0.00244 
C211  1    0.477368    0.421879    0.270176    11.00000    0.02781    0.01265 = 
         0.02616    0.00077    0.00977    0.00302 
F2    4    1.127173    0.192112    0.400764    11.00000    0.04854    0.08949 = 
         0.07960   -0.04889    0.04011   -0.02574 
F12   4    0.020957    0.539747    0.351975    11.00000    0.03490    0.06639 = 
         0.08832    0.01254    0.01968    0.02260 
C3    1    0.451805    0.205467    0.424977    11.00000    0.02022    0.02585 = 
         0.02628    0.00871    0.00720   -0.00084 
F1    4    1.072699    0.331612    0.410923    11.00000    0.10217    0.06586 = 
         0.09342    0.03220    0.03669   -0.02107 
C26   1    0.380759    0.408513    0.215524    11.00000    0.03737    0.01887 = 
         0.02849    0.00102    0.01060    0.00684 
C111  1    0.341278    0.456857    0.361841    11.00000    0.02748    0.02298 = 
         0.02688    0.00563    0.00507    0.00797 
C41   1    0.608108    0.101369    0.402603    11.00000    0.02640    0.01756 = 
         0.03113    0.00600    0.01387    0.00426 
C11   1    0.715053    0.406098    0.414093    11.00000    0.02844    0.02131 = 
         0.03992    0.00246    0.00005    0.00260 
AFIX  43 
H11   2    0.739503    0.350413    0.402631    11.00000   -1.20000 
AFIX   0 
C210  1    0.573713    0.481654    0.268751    11.00000    0.03388    0.02089 = 
         0.03640    0.00064    0.01283    0.00107 
AFIX  43 
H210  2    0.638442    0.493234    0.304704    11.00000   -1.20000 
AFIX   0 
C33   1    0.683208    0.262043    0.268217    11.00000    0.03132    0.02160 = 
         0.02979    0.00353    0.01573   -0.00043 
AFIX  23 
H33A  2    0.776287    0.254586    0.270731    11.00000   -1.20000 
H33B  2    0.665751    0.324884    0.270374    11.00000   -1.20000 
AFIX   0 
C15   1    0.553960    0.505782    0.419051    11.00000    0.03965    0.02547 = 
         0.03186   -0.00218    0.00825    0.00468 
C25   1    0.284948    0.341986    0.219364    11.00000    0.03278    0.02986 = 
         0.03247   -0.00010    0.00431    0.00608 
C42   1    0.712997    0.096323    0.452655    11.00000    0.02236    0.02171 = 
         0.02697    0.00577    0.01317    0.00222 
C29   1    0.574729    0.524341    0.214417    11.00000    0.05084    0.01665 = 
         0.04911    0.00149    0.02623   -0.00598 
C51   1    0.418146    0.140773    0.467954    11.00000    0.03492    0.03170 = 
         0.04546    0.01692    0.02469    0.00812 
AFIX 137 
H51A  2    0.368927    0.169228    0.494265    11.00000   -1.50000 
H51B  2    0.497099    0.116059    0.493407    11.00000   -1.50000 
H51C  2    0.366236    0.094411    0.444505    11.00000   -1.50000 
AFIX   0 
C16   1    0.413714    0.521027    0.400739    11.00000    0.04138    0.02166 = 
         0.03380    0.00057    0.01188    0.00427 
C27   1    0.386096    0.457057    0.163363    11.00000    0.04891    0.03069 = 
         0.02424    0.00104    0.00594    0.00521 
C110  1    0.208394    0.464579    0.344971    11.00000    0.03490    0.03007 = 
         0.04030    0.01298    0.01144    0.00657 
AFIX  43 
H110  2    0.157777    0.423187    0.318562    11.00000   -1.20000 
AFIX   0 
C32   1    0.607031    0.226161    0.207475    11.00000    0.05230    0.03478 = 
         0.03002    0.00046    0.01502   -0.00824 
AFIX  23 
H32A  2    0.623528    0.163124    0.205833    11.00000   -1.20000 
H32B  2    0.514073    0.234244    0.204990    11.00000   -1.20000 
AFIX   0 
C21   1    0.223487    0.241308    0.285454    11.00000    0.03153    0.03961 = 
         0.04449    0.01032    0.00215   -0.00888 
AFIX  43 
H21   2    0.236968    0.215752    0.324988    11.00000   -1.20000 
AFIX   0 
C14   1    0.647869    0.563044    0.449376    11.00000    0.05187    0.02816 = 
         0.05614   -0.01405   -0.00102    0.00179 
AFIX  43 
H14   2    0.622954    0.617344    0.462989    11.00000   -1.20000 
AFIX   0 
C28   1    0.482202    0.514023    0.161549    11.00000    0.07014    0.02517 = 
         0.03260    0.00922    0.02317    0.00263 
AFIX  43 
H28   2    0.484903    0.545141    0.125292    11.00000   -1.20000 
AFIX   0 
C43   1    0.779503    0.017829    0.462535    11.00000    0.03093    0.03237 = 
         0.02953    0.01032    0.01328    0.00847 
AFIX  43 
H43   2    0.851859    0.012207    0.496084    11.00000   -1.20000 
AFIX   0 
C46   1    0.565671    0.031900    0.362807    11.00000    0.03467    0.02136 = 
         0.03153    0.00426    0.00974   -0.00259 
C12   1    0.810920    0.461838    0.443749    11.00000    0.03175    0.03377 = 
         0.05864   -0.00727   -0.00969   -0.00209 
AFIX  43 
H12   2    0.898616    0.444607    0.452612    11.00000   -1.20000 
AFIX   0 
C44   1    0.740965   -0.051588    0.423973    11.00000    0.04750    0.02165 = 
         0.04045    0.00611    0.01934    0.01179 
AFIX  43 
H44   2    0.786830   -0.104741    0.431621    11.00000   -1.20000 
AFIX   0 
C48   1    0.752003    0.172192    0.495215    11.00000    0.02857    0.03018 = 
         0.02986    0.00136    0.00738    0.00360 
AFIX 137 
H48A  2    0.756456    0.224654    0.471111    11.00000   -1.50000 
H48B  2    0.836492    0.160823    0.522238    11.00000   -1.50000 
H48C  2    0.688441    0.180463    0.519987    11.00000   -1.50000 
AFIX   0 
C19   1    0.150446    0.535111    0.367889    11.00000    0.03625    0.04897 = 
         0.05178    0.02036    0.01666    0.01798 
C24   1    0.183804    0.313053    0.171708    11.00000    0.04645    0.04570 = 
         0.03211   -0.00119    0.00223   -0.00114 
AFIX  43 
H24   2    0.171551    0.338467    0.132175    11.00000   -1.20000 
AFIX   0 
C17   1    0.348991    0.589339    0.420653    11.00000    0.05931    0.03182 = 
         0.04416   -0.00250    0.01376    0.00759 
C31   1    0.641461    0.269629    0.153142    11.00000    0.10036    0.06512 = 
         0.03928    0.00604    0.03269   -0.01156 
AFIX 137 
H31A  2    0.638080    0.332727    0.157792    11.00000   -1.50000 
H31B  2    0.580178    0.251996    0.115476    11.00000   -1.50000 
H31C  2    0.728495    0.252406    0.150856    11.00000   -1.50000 
AFIX   0 
C47   1    0.451658    0.038488    0.309470    11.00000    0.05001    0.02789 = 
         0.04868   -0.00399   -0.00541   -0.00729 
AFIX 137 
H47A  2    0.376524    0.057901    0.323959    11.00000   -1.50000 
H47B  2    0.433931   -0.018449    0.289913    11.00000   -1.50000 
H47C  2    0.470060    0.080313    0.279706    11.00000   -1.50000 
AFIX   0 
C22   1    0.123510    0.210838    0.239506    11.00000    0.04201    0.04674 = 
         0.05333    0.00689    0.00136   -0.02066 
AFIX  43 
H22   2    0.070074    0.164996    0.247310    11.00000   -1.20000 
AFIX   0 
C45   1    0.636608   -0.045436    0.374236    11.00000    0.05066    0.02143 = 
         0.04013   -0.00026    0.01642    0.00155 
AFIX  43 
H45   2    0.612956   -0.093771    0.347750    11.00000   -1.20000 
AFIX   0 
C23   1    0.102668    0.248610    0.181614    11.00000    0.04635    0.05323 = 
         0.04127   -0.01296   -0.00116   -0.01213 
AFIX  43 
H23   2    0.033346    0.230005    0.149524    11.00000   -1.20000 
AFIX   0 
C13   1    0.776417    0.542243    0.459973    11.00000    0.04249    0.03052 = 
         0.07141   -0.01165   -0.01179   -0.00192 
AFIX  43 
H13   2    0.840183    0.583193    0.478296    11.00000   -1.20000 
AFIX   0 
C18   1    0.220184    0.597679    0.404555    11.00000    0.04863    0.04174 = 
         0.05768    0.00480    0.01781    0.02207 
AFIX  43 
H18   2    0.178680    0.645709    0.418259    11.00000   -1.20000 
AFIX   0 
HKLF 4 
  
  
  
  
REM  TS26_a.res in P2(1)/n 
REM wR2 = 0.0753, GooF = S = 1.005, Restrained GooF = 1.005 for all data 
REM R1 = 0.0316 for 6653 Fo > 4sig(Fo) and 0.0446 for all 8229 data 
REM 488 parameters refined using 2 restraints 
  
END 
  
WGHT      0.0309      0.0000 
  
REM Highest difference peak  1.533,  deepest hole -0.832,  1-sigma level  0.120 
Q1    1   0.4009  0.3611  0.3686  11.00000  0.05    1.53 
Q2    1   0.5001  0.3568  0.3183  11.00000  0.05    1.18 
Q3    1   0.4896  0.3916  0.3010  11.00000  0.05    1.08 
Q4    1   0.4086  0.3154  0.3877  11.00000  0.05    0.85 
Q5    1   0.2945  0.6457  0.4381  11.00000  0.05    0.80 
;
_shelx_res_checksum              92286
_olex2_submission_special_instructions 'No special instructions were received'
####################################################################### 
# 
# This file contains crystal structure data downloaded from the 
# Cambridge Structural Database (CSD) hosted by the Cambridge 
# Crystallographic Data Centre (CCDC).
# 
# Full information about CCDC data access policies and citation 
# guidelines are available at http://www.ccdc.cam.ac.uk/access/V1 
# 
# Audit and citation data items may have been added by the CCDC. 
# Please retain this information to preserve the provenance of 
# this file and to allow appropriate attribution of the data. 
# 
#######################################################################

data_F2ppy-tBu-NH2Pr
_database_code_depnum_ccdc_archive 'CCDC 2518662'
loop_
_audit_author_name
_audit_author_address
'Thomas Teets'
;University of Houston
United States of America
;
_audit_update_record             
;
2025-12-24 deposited with the CCDC.	2026-03-19 downloaded from the CCDC.
;

_audit_creation_method           SHELXL-2018/3
_shelx_SHELXL_version_number     2018/3
_chemical_name_systematic        ?
_chemical_name_common            ?
_chemical_melting_point          ?
_chemical_formula_moiety         ?
_chemical_formula_sum            'C32 H34 Cl4 F10 Ir N4 P'
_chemical_formula_weight         1029.60

loop_
_atom_type_symbol
_atom_type_description
_atom_type_scat_dispersion_real
_atom_type_scat_dispersion_imag
_atom_type_scat_source
C C 0.0033 0.0016 'International Tables Vol C Tables 4.2.6.8 and 6.1.1.4'
H H 0.0000 0.0000 'International Tables Vol C Tables 4.2.6.8 and 6.1.1.4'
N N 0.0061 0.0033 'International Tables Vol C Tables 4.2.6.8 and 6.1.1.4'
F F 0.0171 0.0103 'International Tables Vol C Tables 4.2.6.8 and 6.1.1.4'
P P 0.1023 0.0942 'International Tables Vol C Tables 4.2.6.8 and 6.1.1.4'
Ir Ir -1.4442 7.9887 'International Tables Vol C Tables 4.2.6.8 and 6.1.1.4'
Cl Cl 0.1484 0.1585 'International Tables Vol C Tables 4.2.6.8 and 6.1.1.4'

_space_group_crystal_system      monoclinic
_space_group_IT_number           14
_space_group_name_H-M_alt        'P 21/c'
_space_group_name_Hall           '-P 2ybc'

_shelx_space_group_comment       
; 
The symmetry employed for this shelxl refinement is uniquely defined 
by the following loop, which should always be used as a source of 
symmetry information in preference to the above space-group names. 
They are only intended as comments. 
;

loop_
_space_group_symop_operation_xyz
'x, y, z'
'-x, y+1/2, -z+1/2'
'-x, -y, -z'
'x, -y-1/2, z-1/2'

_cell_length_a                   13.2853(5)
_cell_length_b                   22.0638(7)
_cell_length_c                   13.3648(4)
_cell_angle_alpha                90
_cell_angle_beta                 98.1950(10)
_cell_angle_gamma                90
_cell_volume                     3877.5(2)
_cell_formula_units_Z            4
_cell_measurement_temperature    150(2)
_cell_measurement_reflns_used    9944
_cell_measurement_theta_min      3.10
_cell_measurement_theta_max      27.46

_exptl_crystal_description       plate
_exptl_crystal_colour            yellow
_exptl_crystal_density_meas      ?
_exptl_crystal_density_method    ?
_exptl_crystal_density_diffrn    1.764
_exptl_crystal_F_000             2016
_exptl_transmission_factor_min   ?
_exptl_transmission_factor_max   ?
_exptl_crystal_size_max          0.350
_exptl_crystal_size_mid          0.210
_exptl_crystal_size_min          0.080
_exptl_absorpt_coefficient_mu    3.838
_shelx_estimated_absorpt_T_min   0.347
_shelx_estimated_absorpt_T_max   0.749
_exptl_absorpt_correction_type   multi-scan
_exptl_absorpt_correction_T_min  0.5015
_exptl_absorpt_correction_T_max  0.7456
_exptl_absorpt_process_details   sadabs
_exptl_absorpt_special_details   ?
_diffrn_ambient_temperature      150(2)
_diffrn_radiation_wavelength     0.71073
_diffrn_radiation_type           MoK\a
_diffrn_source                   ?
_diffrn_measurement_device_type  'Bruker APEX-II CCD'
_diffrn_measurement_method       '\f and \w scans'
_diffrn_detector_area_resol_mean ?
_diffrn_reflns_number            25399
_diffrn_reflns_av_unetI/netI     0.0526
_diffrn_reflns_av_R_equivalents  0.0658
_diffrn_reflns_limit_h_min       -15
_diffrn_reflns_limit_h_max       17
_diffrn_reflns_limit_k_min       -28
_diffrn_reflns_limit_k_max       25
_diffrn_reflns_limit_l_min       -17
_diffrn_reflns_limit_l_max       17
_diffrn_reflns_theta_min         3.098
_diffrn_reflns_theta_max         27.467
_diffrn_reflns_theta_full        25.242
_diffrn_measured_fraction_theta_max 0.995
_diffrn_measured_fraction_theta_full 0.997
_diffrn_reflns_Laue_measured_fraction_max 0.995
_diffrn_reflns_Laue_measured_fraction_full 0.997
_diffrn_reflns_point_group_measured_fraction_max 0.995
_diffrn_reflns_point_group_measured_fraction_full 0.997
_reflns_number_total             8850
_reflns_number_gt                7612
_reflns_threshold_expression     'I > 2\s(I)'
_reflns_Friedel_coverage         0.000
_reflns_Friedel_fraction_max     .
_reflns_Friedel_fraction_full    .

_reflns_special_details          
; 
 Reflections were merged by SHELXL according to the crystal 
 class for the calculation of statistics and refinement. 
  
 _reflns_Friedel_fraction is defined as the number of unique 
 Friedel pairs measured divided by the number that would be 
 possible theoretically, ignoring centric projections and 
 systematic absences. 
;

_computing_data_collection       'Bruker APEX2'
_computing_cell_refinement       'Bruker SAINT'
_computing_data_reduction        'Bruker SAINT'
_computing_structure_solution    'SHELXT 2018/2 (Sheldrick, 2018)'
_computing_structure_refinement  'SHELXL-2018/3 (Sheldrick, 2018)'
_computing_molecular_graphics    'Bruker SHELXTL'
_computing_publication_material  'Bruker SHELXTL'
_refine_special_details          ?
_refine_ls_structure_factor_coef Fsqd
_refine_ls_matrix_type           full
_refine_ls_weighting_scheme      calc
_refine_ls_weighting_details     
'w=1/[\s^2^(Fo^2^)+(0.0809P)^2^+14.6749P] where P=(Fo^2^+2Fc^2^)/3'
_atom_sites_solution_primary     ?
_atom_sites_solution_secondary   ?
_atom_sites_solution_hydrogens   geom
_refine_ls_hydrogen_treatment    constr
_refine_ls_extinction_method     none
_refine_ls_extinction_coef       .
_refine_ls_number_reflns         8850
_refine_ls_number_parameters     510
_refine_ls_number_restraints     551
_refine_ls_R_factor_all          0.0585
_refine_ls_R_factor_gt           0.0506
_refine_ls_wR_factor_ref         0.1412
_refine_ls_wR_factor_gt          0.1353
_refine_ls_goodness_of_fit_ref   1.059
_refine_ls_restrained_S_all      1.038
_refine_ls_shift/su_max          0.002
_refine_ls_shift/su_mean         0.000

loop_
_atom_site_label
_atom_site_type_symbol
_atom_site_fract_x
_atom_site_fract_y
_atom_site_fract_z
_atom_site_U_iso_or_equiv
_atom_site_adp_type
_atom_site_occupancy
_atom_site_site_symmetry_order
_atom_site_calc_flag
_atom_site_refinement_flags_posn
_atom_site_refinement_flags_adp
_atom_site_refinement_flags_occupancy
_atom_site_disorder_assembly
_atom_site_disorder_group
Ir1 Ir 0.33307(2) 0.61345(2) 0.22325(2) 0.02209(9) Uani 1 1 d . U . . .
F1 F 0.1593(4) 0.7756(2) -0.0552(3) 0.0652(14) Uani 1 1 d . U . . .
F2 F 0.3167(6) 0.8514(2) 0.2536(4) 0.0799(18) Uani 1 1 d . U . . .
F3 F 0.5538(5) 0.5713(3) -0.0683(4) 0.0849(18) Uani 1 1 d . U . . .
F4 F 0.7257(4) 0.6773(3) 0.2074(5) 0.0765(16) Uani 1 1 d . U . . .
N1 N 0.3836(4) 0.6682(2) 0.3447(3) 0.0253(9) Uani 1 1 d . U . . .
N2 N 0.2940(4) 0.5700(2) 0.0862(3) 0.0316(10) Uani 1 1 d . U . . .
N3 N 0.3887(4) 0.5261(2) 0.2942(3) 0.0274(9) Uani 1 1 d . U . . .
H3A H 0.455669 0.522415 0.287874 0.033 Uiso 1 1 calc R U . . .
H3B H 0.384456 0.528504 0.361479 0.033 Uiso 1 1 calc R U . . .
N4 N 0.1220(4) 0.5904(3) 0.3002(4) 0.0344(11) Uani 1 1 d . U . . .
C11 C 0.2881(4) 0.6951(3) 0.1640(4) 0.0266(10) Uani 1 1 d . U . . .
C12 C 0.2325(5) 0.7059(3) 0.0676(5) 0.0371(13) Uani 1 1 d . U . . .
H12 H 0.211264 0.673322 0.023098 0.045 Uiso 1 1 calc R U . . .
C13 C 0.2097(6) 0.7658(3) 0.0393(5) 0.0451(16) Uani 1 1 d . U . . .
C14 C 0.2383(7) 0.8147(3) 0.0991(6) 0.0525(19) Uani 1 1 d . U . . .
H14 H 0.222392 0.854869 0.076749 0.063 Uiso 1 1 calc R U . . .
C15 C 0.2913(7) 0.8032(3) 0.1934(5) 0.0472(17) Uani 1 1 d . U . . .
C16 C 0.3177(5) 0.7446(3) 0.2280(4) 0.0318(12) Uani 1 1 d . U . . .
C21 C 0.3730(5) 0.7297(3) 0.3273(4) 0.0310(12) Uani 1 1 d . U . . .
C22 C 0.4143(6) 0.7702(3) 0.4031(5) 0.0408(15) Uani 1 1 d . U . . .
H22 H 0.407890 0.812634 0.391614 0.049 Uiso 1 1 calc R U . . .
C23 C 0.4634(6) 0.7496(3) 0.4926(5) 0.0462(17) Uani 1 1 d . U . . .
H23 H 0.491446 0.777388 0.543247 0.055 Uiso 1 1 calc R U . . .
C24 C 0.4723(6) 0.6878(3) 0.5098(5) 0.0458(17) Uani 1 1 d . U . . .
H24 H 0.505127 0.672494 0.572526 0.055 Uiso 1 1 calc R U . . .
C25 C 0.4322(5) 0.6488(3) 0.4329(4) 0.0354(13) Uani 1 1 d . U . . .
H25 H 0.439657 0.606389 0.443625 0.042 Uiso 1 1 calc R U . . .
C31 C 0.2019(6) 0.5474(3) 0.0547(5) 0.0436(15) Uani 1 1 d . U . . .
H31 H 0.152891 0.547153 0.099939 0.052 Uiso 1 1 calc R U . . .
C32 C 0.1748(8) 0.5239(4) -0.0434(5) 0.058(2) Uani 1 1 d . U . . .
H32 H 0.108227 0.508901 -0.064970 0.070 Uiso 1 1 calc R U . . .
C33 C 0.2468(9) 0.5234(4) -0.1065(5) 0.064(2) Uani 1 1 d . U . . .
H33 H 0.230457 0.508094 -0.173297 0.077 Uiso 1 1 calc R U . . .
C34 C 0.3434(8) 0.5449(3) -0.0737(5) 0.0541(18) Uani 1 1 d . U . . .
H34 H 0.393856 0.543683 -0.117425 0.065 Uiso 1 1 calc R U . . .
C35 C 0.3671(6) 0.5687(3) 0.0242(4) 0.0377(13) Uani 1 1 d . U . . .
C41 C 0.4639(6) 0.5951(3) 0.0688(5) 0.0382(13) Uani 1 1 d . U . . .
C42 C 0.5527(7) 0.5969(4) 0.0246(7) 0.0560(18) Uani 1 1 d . U . . .
C43 C 0.6411(7) 0.6237(4) 0.0695(8) 0.0599(18) Uani 1 1 d . U . . .
H43 H 0.700290 0.624216 0.037182 0.072 Uiso 1 1 calc R U . . .
C44 C 0.6405(5) 0.6496(4) 0.1627(7) 0.0538(18) Uani 1 1 d . U . . .
C45 C 0.5560(5) 0.6493(3) 0.2121(5) 0.0390(14) Uani 1 1 d . U . . .
H45 H 0.559183 0.667620 0.276802 0.047 Uiso 1 1 calc R U . . .
C46 C 0.4673(5) 0.6224(3) 0.1678(5) 0.0283(11) Uani 1 1 d . U . . .
C51 C 0.3364(5) 0.4700(3) 0.2549(5) 0.0337(13) Uani 1 1 d . U . . .
H51A H 0.335777 0.468333 0.180757 0.040 Uiso 1 1 calc R U . . .
H51B H 0.264848 0.471535 0.267760 0.040 Uiso 1 1 calc R U . . .
C52 C 0.3856(6) 0.4129(3) 0.3018(5) 0.0381(14) Uani 1 1 d . U . . .
H52A H 0.383512 0.413238 0.375572 0.046 Uiso 1 1 calc R U . . .
H52B H 0.457774 0.411566 0.291022 0.046 Uiso 1 1 calc R U . . .
C53 C 0.3296(9) 0.3561(4) 0.2542(8) 0.074(3) Uani 1 1 d . U . . .
H53A H 0.336725 0.354022 0.182330 0.110 Uiso 1 1 calc R U . . .
H53B H 0.257324 0.358689 0.261500 0.110 Uiso 1 1 calc R U . . .
H53C H 0.359148 0.319720 0.288680 0.110 Uiso 1 1 calc R U . . .
C61 C 0.1989(4) 0.5999(3) 0.2726(4) 0.0259(10) Uani 1 1 d . U . . .
C62 C 0.0223(5) 0.5721(4) 0.3255(5) 0.0409(14) Uani 1 1 d . U . . .
C63 C 0.0143(7) 0.5042(4) 0.3083(7) 0.061(2) Uani 1 1 d . U . . .
H63A H 0.025625 0.494845 0.239079 0.092 Uiso 1 1 calc R U . . .
H63B H -0.053629 0.490281 0.318407 0.092 Uiso 1 1 calc R U . . .
H63C H 0.065649 0.483472 0.356262 0.092 Uiso 1 1 calc R U . . .
C64 C 0.0217(6) 0.5842(4) 0.4364(6) 0.0522(19) Uani 1 1 d . U . . .
H64A H 0.077199 0.561639 0.476041 0.078 Uiso 1 1 calc R U . . .
H64B H -0.043408 0.571125 0.455555 0.078 Uiso 1 1 calc R U . . .
H64C H 0.030990 0.627659 0.449698 0.078 Uiso 1 1 calc R U . . .
C65 C -0.0556(7) 0.6060(6) 0.2565(8) 0.082(3) Uani 1 1 d . U . . .
H65A H -0.047033 0.649594 0.269048 0.123 Uiso 1 1 calc R U . . .
H65B H -0.123648 0.593591 0.268577 0.123 Uiso 1 1 calc R U . . .
H65C H -0.047462 0.597199 0.186186 0.123 Uiso 1 1 calc R U . . .
P1 P 0.31037(13) 0.48868(8) 0.58755(12) 0.0353(3) Uani 1 1 d D U . . .
F1C F 0.3765(4) 0.4981(3) 0.6941(4) 0.0829(18) Uani 1 1 d . U . . .
F2C F 0.2446(6) 0.4727(5) 0.4843(5) 0.132(3) Uani 1 1 d . U . . .
F3CA F 0.2593(8) 0.4356(5) 0.6467(11) 0.089(4) Uani 0.654(18) 1 d D U P A 1
F3C F 0.288(3) 0.4209(8) 0.585(3) 0.139(8) Uani 0.346(18) 1 d D U P A 2
F4CA F 0.3952(7) 0.4428(6) 0.5635(8) 0.072(3) Uani 0.654(18) 1 d D U P A 1
F4C F 0.4141(12) 0.4829(14) 0.5369(13) 0.076(6) Uani 0.346(18) 1 d D U P A 2
F5CA F 0.3488(12) 0.5402(6) 0.5290(13) 0.125(4) Uani 0.654(18) 1 d D U P A 1
F5C F 0.3460(19) 0.5572(6) 0.594(2) 0.109(6) Uani 0.346(18) 1 d D U P A 2
F6CA F 0.2232(10) 0.5306(5) 0.6191(15) 0.056(3) Uani 0.654(18) 1 d D U P A 1
F6C F 0.2123(18) 0.5123(16) 0.626(3) 0.086(7) Uani 0.346(18) 1 d D U P A 2
ClL1 Cl -0.0596(6) 0.3476(3) 0.1973(5) 0.175(2) Uani 1 1 d . U . . .
ClL2 Cl 0.0809(5) 0.3917(2) 0.0656(5) 0.1493(19) Uani 1 1 d . U . . .
C1S C 0.0340(15) 0.3295(10) 0.1265(15) 0.149(6) Uani 1 1 d . U . . .
H1SA H 0.006842 0.299266 0.074848 0.179 Uiso 1 1 calc R U . . .
H1SB H 0.091082 0.310300 0.171041 0.179 Uiso 1 1 calc R U . . .
Cl3 Cl 0.2637(9) 0.2432(4) 0.0662(8) 0.269(5) Uani 1 1 d . U . . .
Cl4 Cl 0.1012(7) 0.2119(5) -0.0839(6) 0.246(4) Uani 1 1 d . U . . .
C2S C 0.207(3) 0.1944(14) 0.002(3) 0.278(10) Uani 1 1 d . U . . .
H2SA H 0.185748 0.163523 0.048384 0.334 Uiso 1 1 calc R U . . .
H2SB H 0.256340 0.174505 -0.036460 0.334 Uiso 1 1 calc R U . . .

loop_
_atom_site_aniso_label
_atom_site_aniso_U_11
_atom_site_aniso_U_22
_atom_site_aniso_U_33
_atom_site_aniso_U_23
_atom_site_aniso_U_13
_atom_site_aniso_U_12
Ir1 0.02874(14) 0.01986(13) 0.01715(12) 0.00020(7) 0.00146(8) 0.00065(7)
F1 0.093(4) 0.047(3) 0.044(2) 0.0105(19) -0.026(2) 0.016(2)
F2 0.137(5) 0.027(2) 0.062(3) -0.007(2) -0.034(3) 0.012(3)
F3 0.125(5) 0.072(4) 0.073(3) -0.002(3) 0.068(3) 0.022(3)
F4 0.038(2) 0.090(4) 0.102(4) 0.039(3) 0.010(2) 0.001(2)
N1 0.033(2) 0.020(2) 0.0222(19) 0.0006(16) 0.0012(17) -0.0038(18)
N2 0.050(3) 0.023(2) 0.021(2) 0.0005(17) 0.0023(19) 0.002(2)
N3 0.037(3) 0.021(2) 0.023(2) 0.0021(17) 0.0017(19) -0.0024(18)
N4 0.029(2) 0.041(3) 0.033(3) 0.000(2) 0.002(2) -0.003(2)
C11 0.031(3) 0.025(2) 0.023(2) 0.0025(19) 0.002(2) 0.004(2)
C12 0.048(4) 0.032(3) 0.029(3) 0.000(2) -0.003(3) 0.006(3)
C13 0.053(4) 0.041(3) 0.036(3) 0.010(3) -0.012(3) 0.014(3)
C14 0.075(5) 0.029(3) 0.048(4) 0.009(3) -0.010(4) 0.012(3)
C15 0.072(5) 0.026(3) 0.040(3) 0.001(2) -0.007(3) 0.007(3)
C16 0.040(3) 0.023(3) 0.031(3) 0.001(2) 0.001(2) 0.007(2)
C21 0.040(3) 0.024(3) 0.028(3) -0.001(2) 0.000(2) 0.003(2)
C22 0.059(4) 0.021(3) 0.040(3) -0.005(2) -0.003(3) -0.001(3)
C23 0.065(5) 0.030(3) 0.038(3) -0.011(3) -0.012(3) -0.002(3)
C24 0.065(5) 0.036(3) 0.031(3) -0.005(3) -0.015(3) 0.006(3)
C25 0.052(4) 0.025(3) 0.027(3) -0.001(2) -0.006(3) 0.002(2)
C31 0.058(4) 0.045(4) 0.025(3) -0.005(3) -0.007(3) -0.001(3)
C32 0.089(5) 0.049(4) 0.030(3) -0.011(3) -0.015(3) 0.002(4)
C33 0.118(7) 0.046(4) 0.026(3) -0.010(3) -0.001(4) 0.007(4)
C34 0.102(5) 0.038(4) 0.024(3) 0.000(3) 0.015(3) 0.012(4)
C35 0.068(4) 0.023(3) 0.024(2) 0.005(2) 0.012(3) 0.013(3)
C41 0.058(3) 0.026(3) 0.035(3) 0.011(2) 0.023(3) 0.014(3)
C42 0.079(5) 0.037(4) 0.061(4) 0.014(3) 0.044(4) 0.018(3)
C43 0.055(4) 0.050(4) 0.085(5) 0.029(3) 0.045(4) 0.021(3)
C44 0.031(3) 0.048(4) 0.086(5) 0.034(3) 0.020(3) 0.010(3)
C45 0.036(3) 0.038(3) 0.044(3) 0.020(3) 0.005(3) 0.007(2)
C46 0.030(3) 0.024(3) 0.031(3) 0.010(2) 0.005(2) 0.008(2)
C51 0.046(4) 0.025(3) 0.028(3) -0.001(2) -0.003(2) -0.001(2)
C52 0.058(4) 0.023(3) 0.030(3) 0.000(2) -0.002(3) 0.000(3)
C53 0.119(9) 0.031(4) 0.059(5) 0.005(4) -0.028(5) -0.011(4)
C61 0.025(2) 0.029(3) 0.022(2) -0.006(2) -0.0033(19) -0.003(2)
C62 0.023(3) 0.060(4) 0.039(3) -0.004(3) 0.001(2) -0.005(3)
C63 0.057(5) 0.065(4) 0.064(5) -0.010(4) 0.016(4) -0.024(4)
C64 0.045(4) 0.073(5) 0.042(3) -0.002(3) 0.017(3) -0.013(4)
C65 0.045(5) 0.132(9) 0.066(6) 0.036(6) 0.000(4) 0.021(5)
P1 0.0318(8) 0.0436(9) 0.0299(7) 0.0028(6) 0.0027(6) 0.0048(7)
F1C 0.056(3) 0.144(5) 0.045(2) -0.032(3) -0.007(2) 0.014(3)
F2C 0.083(4) 0.235(9) 0.064(3) -0.052(4) -0.035(3) 0.063(5)
F3CA 0.088(6) 0.059(5) 0.127(9) 0.023(6) 0.039(6) -0.008(4)
F3C 0.18(2) 0.069(8) 0.161(19) -0.021(8) 0.006(15) -0.056(10)
F4CA 0.057(5) 0.100(7) 0.055(5) -0.029(5) -0.004(4) 0.039(5)
F4C 0.062(6) 0.119(17) 0.052(8) -0.012(10) 0.021(6) 0.031(9)
F5CA 0.184(11) 0.090(7) 0.128(9) 0.054(7) 0.110(8) 0.009(6)
F5C 0.161(16) 0.048(7) 0.139(14) 0.006(7) 0.098(12) -0.007(7)
F6CA 0.056(5) 0.048(4) 0.065(6) -0.002(4) 0.008(4) 0.018(4)
F6C 0.037(7) 0.18(2) 0.043(9) 0.001(15) 0.017(6) 0.006(11)
ClL1 0.202(6) 0.171(5) 0.154(5) -0.019(4) 0.036(4) -0.041(5)
ClL2 0.148(4) 0.135(4) 0.159(5) 0.028(3) 0.003(4) 0.002(3)
C1S 0.124(12) 0.170(16) 0.148(15) -0.001(11) 0.004(9) -0.050(12)
Cl3 0.320(12) 0.149(6) 0.303(11) 0.005(7) -0.075(8) -0.033(7)
Cl4 0.218(8) 0.350(12) 0.169(6) 0.064(7) 0.021(5) -0.047(8)
C2S 0.315(19) 0.190(16) 0.285(19) -0.007(15) -0.109(14) -0.046(15)

_geom_special_details            
; 
 All esds (except the esd in the dihedral angle between two l.s. planes) 
 are estimated using the full covariance matrix.  The cell esds are taken 
 into account individually in the estimation of esds in distances, angles 
 and torsion angles; correlations between esds in cell parameters are only 
 used when they are defined by crystal symmetry.  An approximate (isotropic) 
 treatment of cell esds is used for estimating esds involving l.s. planes. 
;

loop_
_geom_bond_atom_site_label_1
_geom_bond_atom_site_label_2
_geom_bond_distance
_geom_bond_site_symmetry_2
_geom_bond_publ_flag
Ir1 C61 2.010(6) . ?
Ir1 C11 2.024(6) . ?
Ir1 C46 2.036(6) . ?
Ir1 N1 2.057(4) . ?
Ir1 N2 2.067(5) . ?
Ir1 N3 2.226(5) . ?
F1 C13 1.359(8) . ?
F2 C15 1.348(8) . ?
F3 C42 1.367(10) . ?
F4 C44 1.348(10) . ?
N1 C25 1.331(7) . ?
N1 C21 1.380(7) . ?
N2 C31 1.332(9) . ?
N2 C35 1.364(8) . ?
N3 C51 1.479(7) . ?
N3 H3A 0.9100 . ?
N3 H3B 0.9100 . ?
N4 C61 1.154(8) . ?
N4 C62 1.469(8) . ?
C11 C16 1.409(8) . ?
C11 C12 1.411(8) . ?
C12 C13 1.395(9) . ?
C12 H12 0.9500 . ?
C13 C14 1.364(11) . ?
C14 C15 1.377(10) . ?
C14 H14 0.9500 . ?
C15 C16 1.399(9) . ?
C16 C21 1.460(8) . ?
C21 C22 1.404(8) . ?
C22 C23 1.356(10) . ?
C22 H22 0.9500 . ?
C23 C24 1.385(10) . ?
C23 H23 0.9500 . ?
C24 C25 1.387(9) . ?
C24 H24 0.9500 . ?
C25 H25 0.9500 . ?
C31 C32 1.408(9) . ?
C31 H31 0.9500 . ?
C32 C33 1.362(14) . ?
C32 H32 0.9500 . ?
C33 C34 1.380(14) . ?
C33 H33 0.9500 . ?
C34 C35 1.404(9) . ?
C34 H34 0.9500 . ?
C35 C41 1.459(11) . ?
C41 C42 1.394(10) . ?
C41 C46 1.449(9) . ?
C42 C43 1.373(15) . ?
C43 C44 1.372(14) . ?
C43 H43 0.9500 . ?
C44 C45 1.381(9) . ?
C45 C46 1.375(9) . ?
C45 H45 0.9500 . ?
C51 C52 1.515(9) . ?
C51 H51A 0.9900 . ?
C51 H51B 0.9900 . ?
C52 C53 1.547(11) . ?
C52 H52A 0.9900 . ?
C52 H52B 0.9900 . ?
C53 H53A 0.9800 . ?
C53 H53B 0.9800 . ?
C53 H53C 0.9800 . ?
C62 C65 1.486(11) . ?
C62 C64 1.506(10) . ?
C62 C63 1.519(12) . ?
C63 H63A 0.9800 . ?
C63 H63B 0.9800 . ?
C63 H63C 0.9800 . ?
C64 H64A 0.9800 . ?
C64 H64B 0.9800 . ?
C64 H64C 0.9800 . ?
C65 H65A 0.9800 . ?
C65 H65B 0.9800 . ?
C65 H65C 0.9800 . ?
P1 F5CA 1.511(8) . ?
P1 F3C 1.523(15) . ?
P1 F6C 1.559(14) . ?
P1 F2C 1.564(6) . ?
P1 F1C 1.576(5) . ?
P1 F4CA 1.582(7) . ?
P1 F5C 1.582(14) . ?
P1 F6CA 1.585(8) . ?
P1 F3CA 1.616(8) . ?
P1 F4C 1.624(12) . ?
ClL1 C1S 1.71(2) . ?
ClL2 C1S 1.754(19) . ?
C1S H1SA 0.9900 . ?
C1S H1SB 0.9900 . ?
Cl3 C2S 1.51(3) . ?
Cl4 C2S 1.72(3) . ?
C2S H2SA 0.9900 . ?
C2S H2SB 0.9900 . ?

loop_
_geom_angle_atom_site_label_1
_geom_angle_atom_site_label_2
_geom_angle_atom_site_label_3
_geom_angle
_geom_angle_site_symmetry_1
_geom_angle_site_symmetry_3
_geom_angle_publ_flag
C61 Ir1 C11 91.9(2) . . ?
C61 Ir1 C46 176.4(2) . . ?
C11 Ir1 C46 89.8(2) . . ?
C61 Ir1 N1 91.9(2) . . ?
C11 Ir1 N1 80.3(2) . . ?
C46 Ir1 N1 91.5(2) . . ?
C61 Ir1 N2 95.7(2) . . ?
C11 Ir1 N2 92.5(2) . . ?
C46 Ir1 N2 81.1(2) . . ?
N1 Ir1 N2 169.70(19) . . ?
C61 Ir1 N3 89.3(2) . . ?
C11 Ir1 N3 177.0(2) . . ?
C46 Ir1 N3 89.1(2) . . ?
N1 Ir1 N3 96.93(17) . . ?
N2 Ir1 N3 90.12(18) . . ?
C25 N1 C21 119.3(5) . . ?
C25 N1 Ir1 124.9(4) . . ?
C21 N1 Ir1 115.5(4) . . ?
C31 N2 C35 120.1(5) . . ?
C31 N2 Ir1 123.8(4) . . ?
C35 N2 Ir1 115.9(4) . . ?
C51 N3 Ir1 117.5(4) . . ?
C51 N3 H3A 107.9 . . ?
Ir1 N3 H3A 107.9 . . ?
C51 N3 H3B 107.9 . . ?
Ir1 N3 H3B 107.9 . . ?
H3A N3 H3B 107.2 . . ?
C61 N4 C62 172.7(6) . . ?
C16 C11 C12 119.2(5) . . ?
C16 C11 Ir1 114.3(4) . . ?
C12 C11 Ir1 126.5(4) . . ?
C13 C12 C11 118.2(6) . . ?
C13 C12 H12 120.9 . . ?
C11 C12 H12 120.9 . . ?
F1 C13 C14 118.5(6) . . ?
F1 C13 C12 117.5(6) . . ?
C14 C13 C12 124.0(6) . . ?
C13 C14 C15 117.0(6) . . ?
C13 C14 H14 121.5 . . ?
C15 C14 H14 121.5 . . ?
F2 C15 C14 116.9(6) . . ?
F2 C15 C16 120.2(6) . . ?
C14 C15 C16 123.0(6) . . ?
C15 C16 C11 118.7(5) . . ?
C15 C16 C21 125.4(6) . . ?
C11 C16 C21 115.9(5) . . ?
N1 C21 C22 119.0(5) . . ?
N1 C21 C16 113.7(5) . . ?
C22 C21 C16 127.3(6) . . ?
C23 C22 C21 120.7(6) . . ?
C23 C22 H22 119.6 . . ?
C21 C22 H22 119.6 . . ?
C22 C23 C24 119.8(6) . . ?
C22 C23 H23 120.1 . . ?
C24 C23 H23 120.1 . . ?
C23 C24 C25 118.2(6) . . ?
C23 C24 H24 120.9 . . ?
C25 C24 H24 120.9 . . ?
N1 C25 C24 123.0(6) . . ?
N1 C25 H25 118.5 . . ?
C24 C25 H25 118.5 . . ?
N2 C31 C32 122.2(7) . . ?
N2 C31 H31 118.9 . . ?
C32 C31 H31 118.9 . . ?
C33 C32 C31 118.1(9) . . ?
C33 C32 H32 121.0 . . ?
C31 C32 H32 121.0 . . ?
C32 C33 C34 120.2(7) . . ?
C32 C33 H33 119.9 . . ?
C34 C33 H33 119.9 . . ?
C33 C34 C35 120.0(8) . . ?
C33 C34 H34 120.0 . . ?
C35 C34 H34 120.0 . . ?
N2 C35 C34 119.3(7) . . ?
N2 C35 C41 114.0(5) . . ?
C34 C35 C41 126.7(7) . . ?
C42 C41 C46 117.2(7) . . ?
C42 C41 C35 126.0(7) . . ?
C46 C41 C35 116.8(5) . . ?
F3 C42 C43 117.1(7) . . ?
F3 C42 C41 119.6(9) . . ?
C43 C42 C41 123.3(8) . . ?
C44 C43 C42 117.5(7) . . ?
C44 C43 H43 121.3 . . ?
C42 C43 H43 121.3 . . ?
F4 C44 C43 118.6(7) . . ?
F4 C44 C45 118.7(8) . . ?
C43 C44 C45 122.8(8) . . ?
C46 C45 C44 120.1(7) . . ?
C46 C45 H45 119.9 . . ?
C44 C45 H45 119.9 . . ?
C45 C46 C41 119.1(6) . . ?
C45 C46 Ir1 128.8(5) . . ?
C41 C46 Ir1 112.1(5) . . ?
N3 C51 C52 113.3(5) . . ?
N3 C51 H51A 108.9 . . ?
C52 C51 H51A 108.9 . . ?
N3 C51 H51B 108.9 . . ?
C52 C51 H51B 108.9 . . ?
H51A C51 H51B 107.7 . . ?
C51 C52 C53 110.4(6) . . ?
C51 C52 H52A 109.6 . . ?
C53 C52 H52A 109.6 . . ?
C51 C52 H52B 109.6 . . ?
C53 C52 H52B 109.6 . . ?
H52A C52 H52B 108.1 . . ?
C52 C53 H53A 109.5 . . ?
C52 C53 H53B 109.5 . . ?
H53A C53 H53B 109.5 . . ?
C52 C53 H53C 109.5 . . ?
H53A C53 H53C 109.5 . . ?
H53B C53 H53C 109.5 . . ?
N4 C61 Ir1 178.0(5) . . ?
N4 C62 C65 106.8(7) . . ?
N4 C62 C64 108.0(5) . . ?
C65 C62 C64 114.9(8) . . ?
N4 C62 C63 106.4(6) . . ?
C65 C62 C63 112.0(8) . . ?
C64 C62 C63 108.3(7) . . ?
C62 C63 H63A 109.5 . . ?
C62 C63 H63B 109.5 . . ?
H63A C63 H63B 109.5 . . ?
C62 C63 H63C 109.5 . . ?
H63A C63 H63C 109.5 . . ?
H63B C63 H63C 109.5 . . ?
C62 C64 H64A 109.5 . . ?
C62 C64 H64B 109.5 . . ?
H64A C64 H64B 109.5 . . ?
C62 C64 H64C 109.5 . . ?
H64A C64 H64C 109.5 . . ?
H64B C64 H64C 109.5 . . ?
C62 C65 H65A 109.5 . . ?
C62 C65 H65B 109.5 . . ?
H65A C65 H65B 109.5 . . ?
C62 C65 H65C 109.5 . . ?
H65A C65 H65C 109.5 . . ?
H65B C65 H65C 109.5 . . ?
F3C P1 F6C 99.6(19) . . ?
F5CA P1 F2C 84.2(9) . . ?
F3C P1 F2C 71.2(13) . . ?
F6C P1 F2C 88.8(14) . . ?
F5CA P1 F1C 100.5(8) . . ?
F3C P1 F1C 103.3(13) . . ?
F6C P1 F1C 92.3(14) . . ?
F2C P1 F1C 174.5(5) . . ?
F5CA P1 F4CA 94.2(7) . . ?
F2C P1 F4CA 90.1(4) . . ?
F1C P1 F4CA 86.9(4) . . ?
F3C P1 F5C 173.8(18) . . ?
F6C P1 F5C 85.4(15) . . ?
F2C P1 F5C 112.9(13) . . ?
F1C P1 F5C 72.5(12) . . ?
F5CA P1 F6CA 90.7(7) . . ?
F2C P1 F6CA 91.6(8) . . ?
F1C P1 F6CA 91.0(8) . . ?
F4CA P1 F6CA 174.9(7) . . ?
F5CA P1 F3CA 175.0(7) . . ?
F2C P1 F3CA 92.7(7) . . ?
F1C P1 F3CA 82.7(6) . . ?
F4CA P1 F3CA 89.8(6) . . ?
F6CA P1 F3CA 85.4(6) . . ?
F3C P1 F4C 95.0(16) . . ?
F6C P1 F4C 164.5(14) . . ?
F2C P1 F4C 90.9(7) . . ?
F1C P1 F4C 89.4(7) . . ?
F5C P1 F4C 80.5(11) . . ?
ClL1 C1S ClL2 114.0(13) . . ?
ClL1 C1S H1SA 108.7 . . ?
ClL2 C1S H1SA 108.7 . . ?
ClL1 C1S H1SB 108.7 . . ?
ClL2 C1S H1SB 108.7 . . ?
H1SA C1S H1SB 107.6 . . ?
Cl3 C2S Cl4 121(2) . . ?
Cl3 C2S H2SA 107.1 . . ?
Cl4 C2S H2SA 107.1 . . ?
Cl3 C2S H2SB 107.1 . . ?
Cl4 C2S H2SB 107.1 . . ?
H2SA C2S H2SB 106.8 . . ?

loop_
_geom_torsion_atom_site_label_1
_geom_torsion_atom_site_label_2
_geom_torsion_atom_site_label_3
_geom_torsion_atom_site_label_4
_geom_torsion
_geom_torsion_site_symmetry_1
_geom_torsion_site_symmetry_2
_geom_torsion_site_symmetry_3
_geom_torsion_site_symmetry_4
_geom_torsion_publ_flag
C16 C11 C12 C13 0.4(10) . . . . ?
Ir1 C11 C12 C13 -179.0(5) . . . . ?
C11 C12 C13 F1 177.7(6) . . . . ?
C11 C12 C13 C14 0.3(12) . . . . ?
F1 C13 C14 C15 -178.5(8) . . . . ?
C12 C13 C14 C15 -1.1(13) . . . . ?
C13 C14 C15 F2 -178.0(8) . . . . ?
C13 C14 C15 C16 1.2(13) . . . . ?
F2 C15 C16 C11 178.6(7) . . . . ?
C14 C15 C16 C11 -0.6(12) . . . . ?
F2 C15 C16 C21 -0.3(12) . . . . ?
C14 C15 C16 C21 -179.5(8) . . . . ?
C12 C11 C16 C15 -0.2(9) . . . . ?
Ir1 C11 C16 C15 179.2(5) . . . . ?
C12 C11 C16 C21 178.8(6) . . . . ?
Ir1 C11 C16 C21 -1.8(7) . . . . ?
C25 N1 C21 C22 0.3(9) . . . . ?
Ir1 N1 C21 C22 -174.0(5) . . . . ?
C25 N1 C21 C16 -179.6(6) . . . . ?
Ir1 N1 C21 C16 6.1(7) . . . . ?
C15 C16 C21 N1 176.1(7) . . . . ?
C11 C16 C21 N1 -2.9(8) . . . . ?
C15 C16 C21 C22 -3.8(12) . . . . ?
C11 C16 C21 C22 177.3(6) . . . . ?
N1 C21 C22 C23 -0.4(11) . . . . ?
C16 C21 C22 C23 179.4(7) . . . . ?
C21 C22 C23 C24 -0.4(12) . . . . ?
C22 C23 C24 C25 1.4(13) . . . . ?
C21 N1 C25 C24 0.8(10) . . . . ?
Ir1 N1 C25 C24 174.4(6) . . . . ?
C23 C24 C25 N1 -1.6(12) . . . . ?
C35 N2 C31 C32 -2.6(10) . . . . ?
Ir1 N2 C31 C32 173.0(6) . . . . ?
N2 C31 C32 C33 1.5(12) . . . . ?
C31 C32 C33 C34 0.5(12) . . . . ?
C32 C33 C34 C35 -1.3(12) . . . . ?
C31 N2 C35 C34 1.7(9) . . . . ?
Ir1 N2 C35 C34 -174.3(5) . . . . ?
C31 N2 C35 C41 179.8(6) . . . . ?
Ir1 N2 C35 C41 3.9(6) . . . . ?
C33 C34 C35 N2 0.3(10) . . . . ?
C33 C34 C35 C41 -177.6(7) . . . . ?
N2 C35 C41 C42 176.4(6) . . . . ?
C34 C35 C41 C42 -5.7(11) . . . . ?
N2 C35 C41 C46 -4.1(8) . . . . ?
C34 C35 C41 C46 173.9(6) . . . . ?
C46 C41 C42 F3 179.4(6) . . . . ?
C35 C41 C42 F3 -1.1(11) . . . . ?
C46 C41 C42 C43 -1.0(11) . . . . ?
C35 C41 C42 C43 178.5(7) . . . . ?
F3 C42 C43 C44 179.9(7) . . . . ?
C41 C42 C43 C44 0.2(12) . . . . ?
C42 C43 C44 F4 -178.6(7) . . . . ?
C42 C43 C44 C45 0.5(11) . . . . ?
F4 C44 C45 C46 178.8(6) . . . . ?
C43 C44 C45 C46 -0.3(10) . . . . ?
C44 C45 C46 C41 -0.5(9) . . . . ?
C44 C45 C46 Ir1 178.6(5) . . . . ?
C42 C41 C46 C45 1.1(8) . . . . ?
C35 C41 C46 C45 -178.4(5) . . . . ?
C42 C41 C46 Ir1 -178.1(5) . . . . ?
C35 C41 C46 Ir1 2.3(6) . . . . ?
Ir1 N3 C51 C52 175.0(4) . . . . ?
N3 C51 C52 C53 -177.8(7) . . . . ?

_refine_diff_density_max         3.997
_refine_diff_density_min         -2.215
_refine_diff_density_rms         0.208

_shelx_res_file                  
; 
TITL ts28_a.res in P2(1)/c 
    ts28_a.res 
    created by SHELXL-2018/3 at 09:13:01 on 24-Dec-2025 
REM Old TITL TS28 in P2(1)/c 
REM SHELXT solution in P2(1)/c: R1 0.116, Rweak 0.004, Alpha 0.049 
REM <I/s> 0.930 for 221 systematic absences, Orientation as input 
REM Formula found by SHELXT: C27 N10 F11 P Ir 
CELL 0.71073 13.2853 22.0638 13.3648 90 98.195 90 
ZERR 4 0.0005 0.0007 0.0004 0 0.001 0 
LATT 1 
SYMM -X,0.5+Y,0.5-Z 
SFAC C H N F P Ir Cl 
UNIT 128 136 16 40 4 4 16 
CONF 
BOND 
SIMU 
DELU 
SADI P1 F6CA P1 F6C 
SADI P1 F4CA P1 F4C 
SADI P1 F3CA P1 F3C 
SADI P1 F5CA P1 F5C 
SIMU 0.02 0.04 1.7 F1C F2C 
ISOR F1C F2C 
SIMU 0.02 0.02 1.7 Cl3 Cl4 C2S 
OMIT -1 4 1 
OMIT 0 1 2 
OMIT 1 0 0 
L.S. 16 
PLAN  20 
SIZE 0.08 0.21 0.35 
TEMP -123.13 
CONF 
LIST 4 
MORE -1 
BOND $H 
fmap 2 
acta 
REM <olex2.extras> 
REM <HklSrc "%.\\TS28.hkl"> 
REM </olex2.extras> 
  
WGHT    0.080900   14.674900 
FVAR       0.15575   0.65385 
IR1   6    0.333069    0.613446    0.223252    11.00000    0.02874    0.01986 = 
         0.01715    0.00020    0.00146    0.00065 
F1    4    0.159343    0.775573   -0.055162    11.00000    0.09342    0.04745 = 
         0.04440    0.01051   -0.02587    0.01615 
F2    4    0.316728    0.851424    0.253649    11.00000    0.13722    0.02676 = 
         0.06167   -0.00699   -0.03419    0.01161 
F3    4    0.553828    0.571284   -0.068326    11.00000    0.12528    0.07206 = 
         0.07303   -0.00202    0.06803    0.02187 
F4    4    0.725746    0.677286    0.207357    11.00000    0.03810    0.08967 = 
         0.10167    0.03945    0.00993    0.00114 
N1    3    0.383562    0.668170    0.344701    11.00000    0.03316    0.01961 = 
         0.02224    0.00065    0.00120   -0.00381 
N2    3    0.294000    0.569967    0.086211    11.00000    0.05025    0.02264 = 
         0.02113    0.00048    0.00226    0.00229 
N3    3    0.388654    0.526131    0.294223    11.00000    0.03682    0.02111 = 
         0.02340    0.00213    0.00173   -0.00235 
AFIX  23 
H3A   2    0.455669    0.522415    0.287874    11.00000   -1.20000 
H3B   2    0.384456    0.528504    0.361479    11.00000   -1.20000 
AFIX   0 
N4    3    0.121950    0.590423    0.300194    11.00000    0.02850    0.04132 = 
         0.03264    0.00035    0.00196   -0.00325 
C11   1    0.288053    0.695111    0.164026    11.00000    0.03077    0.02537 = 
         0.02338    0.00249    0.00247    0.00412 
C12   1    0.232533    0.705920    0.067568    11.00000    0.04821    0.03196 = 
         0.02869    0.00039   -0.00305    0.00582 
AFIX  43 
H12   2    0.211264    0.673322    0.023098    11.00000   -1.20000 
AFIX   0 
C13   1    0.209738    0.765774    0.039307    11.00000    0.05350    0.04091 = 
         0.03553    0.01024   -0.01188    0.01383 
C14   1    0.238333    0.814682    0.099138    11.00000    0.07517    0.02869 = 
         0.04815    0.00850   -0.00984    0.01158 
AFIX  43 
H14   2    0.222392    0.854869    0.076749    11.00000   -1.20000 
AFIX   0 
C15   1    0.291343    0.803157    0.193440    11.00000    0.07182    0.02556 = 
         0.03989    0.00106   -0.00652    0.00659 
C16   1    0.317712    0.744637    0.227992    11.00000    0.04039    0.02310 = 
         0.03073    0.00110    0.00080    0.00695 
C21   1    0.373043    0.729668    0.327289    11.00000    0.03992    0.02353 = 
         0.02810   -0.00090   -0.00020    0.00303 
C22   1    0.414345    0.770230    0.403098    11.00000    0.05873    0.02091 = 
         0.03963   -0.00548   -0.00350   -0.00117 
AFIX  43 
H22   2    0.407890    0.812634    0.391614    11.00000   -1.20000 
AFIX   0 
C23   1    0.463369    0.749572    0.492569    11.00000    0.06528    0.03031 = 
         0.03751   -0.01097   -0.01161   -0.00219 
AFIX  43 
H23   2    0.491446    0.777388    0.543247    11.00000   -1.20000 
AFIX   0 
C24   1    0.472346    0.687775    0.509777    11.00000    0.06474    0.03560 = 
         0.03083   -0.00549   -0.01468    0.00574 
AFIX  43 
H24   2    0.505127    0.672494    0.572526    11.00000   -1.20000 
AFIX   0 
C25   1    0.432154    0.648809    0.432868    11.00000    0.05165    0.02453 = 
         0.02677   -0.00051   -0.00551    0.00161 
AFIX  43 
H25   2    0.439657    0.606389    0.443625    11.00000   -1.20000 
AFIX   0 
C31   1    0.201925    0.547406    0.054686    11.00000    0.05752    0.04450 = 
         0.02485   -0.00462   -0.00743   -0.00126 
AFIX  43 
H31   2    0.152891    0.547153    0.099939    11.00000   -1.20000 
AFIX   0 
C32   1    0.174800    0.523924   -0.043405    11.00000    0.08894    0.04904 = 
         0.03006   -0.01131   -0.01549    0.00154 
AFIX  43 
H32   2    0.108227    0.508901   -0.064970    11.00000   -1.20000 
AFIX   0 
C33   1    0.246802    0.523373   -0.106500    11.00000    0.11788    0.04614 = 
         0.02576   -0.00963   -0.00091    0.00651 
AFIX  43 
H33   2    0.230457    0.508094   -0.173297    11.00000   -1.20000 
AFIX   0 
C34   1    0.343423    0.544935   -0.073716    11.00000    0.10174    0.03820 = 
         0.02430    0.00040    0.01548    0.01249 
AFIX  43 
H34   2    0.393856    0.543683   -0.117425    11.00000   -1.20000 
AFIX   0 
C35   1    0.367124    0.568714    0.024247    11.00000    0.06788    0.02261 = 
         0.02410    0.00466    0.01163    0.01296 
C41   1    0.463875    0.595149    0.068809    11.00000    0.05759    0.02644 = 
         0.03536    0.01142    0.02262    0.01376 
C42   1    0.552707    0.596903    0.024604    11.00000    0.07919    0.03734 = 
         0.06139    0.01362    0.04442    0.01788 
C43   1    0.641052    0.623675    0.069468    11.00000    0.05519    0.04985 = 
         0.08498    0.02878    0.04504    0.02076 
AFIX  43 
H43   2    0.700290    0.624216    0.037182    11.00000   -1.20000 
AFIX   0 
C44   1    0.640531    0.649621    0.162720    11.00000    0.03080    0.04836 = 
         0.08554    0.03432    0.02002    0.01002 
C45   1    0.556024    0.649277    0.212120    11.00000    0.03553    0.03782 = 
         0.04353    0.02039    0.00539    0.00676 
AFIX  43 
H45   2    0.559183    0.667620    0.276802    11.00000   -1.20000 
AFIX   0 
C46   1    0.467315    0.622424    0.167834    11.00000    0.02994    0.02440 = 
         0.03062    0.01040    0.00486    0.00802 
C51   1    0.336359    0.470046    0.254858    11.00000    0.04598    0.02453 = 
         0.02823   -0.00061   -0.00293   -0.00135 
AFIX  23 
H51A  2    0.335777    0.468333    0.180757    11.00000   -1.20000 
H51B  2    0.264848    0.471535    0.267760    11.00000   -1.20000 
AFIX   0 
C52   1    0.385620    0.412920    0.301827    11.00000    0.05832    0.02350 = 
         0.03029   -0.00009   -0.00171    0.00009 
AFIX  23 
H52A  2    0.383512    0.413238    0.375572    11.00000   -1.20000 
H52B  2    0.457774    0.411566    0.291022    11.00000   -1.20000 
AFIX   0 
C53   1    0.329566    0.356133    0.254220    11.00000    0.11891    0.03088 = 
         0.05926    0.00478   -0.02830   -0.01059 
AFIX 137 
H53A  2    0.336725    0.354022    0.182330    11.00000   -1.50000 
H53B  2    0.257324    0.358689    0.261500    11.00000   -1.50000 
H53C  2    0.359148    0.319720    0.288680    11.00000   -1.50000 
AFIX   0 
C61   1    0.198865    0.599937    0.272626    11.00000    0.02466    0.02909 = 
         0.02199   -0.00576   -0.00327   -0.00257 
C62   1    0.022269    0.572125    0.325541    11.00000    0.02329    0.05984 = 
         0.03853   -0.00443    0.00096   -0.00470 
C63   1    0.014269    0.504153    0.308293    11.00000    0.05728    0.06500 = 
         0.06438   -0.01024    0.01615   -0.02372 
AFIX 137 
H63A  2    0.025625    0.494845    0.239079    11.00000   -1.50000 
H63B  2   -0.053629    0.490281    0.318407    11.00000   -1.50000 
H63C  2    0.065649    0.483472    0.356262    11.00000   -1.50000 
AFIX   0 
C64   1    0.021714    0.584191    0.436391    11.00000    0.04522    0.07286 = 
         0.04165   -0.00172    0.01710   -0.01315 
AFIX 137 
H64A  2    0.077199    0.561639    0.476041    11.00000   -1.50000 
H64B  2   -0.043408    0.571125    0.455555    11.00000   -1.50000 
H64C  2    0.030990    0.627659    0.449698    11.00000   -1.50000 
AFIX   0 
C65   1   -0.055602    0.606014    0.256453    11.00000    0.04454    0.13172 = 
         0.06639    0.03551   -0.00030    0.02050 
AFIX 137 
H65A  2   -0.047033    0.649594    0.269048    11.00000   -1.50000 
H65B  2   -0.123648    0.593591    0.268577    11.00000   -1.50000 
H65C  2   -0.047462    0.597199    0.186186    11.00000   -1.50000 
AFIX   0 
  
P1    5    0.310368    0.488679    0.587548    11.00000    0.03182    0.04358 = 
         0.02990    0.00277    0.00266    0.00475 
F1C   4    0.376501    0.498083    0.694051    11.00000    0.05550    0.14404 = 
         0.04481   -0.03204   -0.00726    0.01411 
F2C   4    0.244575    0.472747    0.484309    11.00000    0.08296    0.23471 = 
         0.06363   -0.05170   -0.03496    0.06315 
PART 1 
F3CA  4    0.259260    0.435567    0.646659    21.00000    0.08794    0.05944 = 
         0.12685    0.02294    0.03925   -0.00820 
PART 2 
F3C   4    0.288114    0.420930    0.585032   -21.00000    0.18204    0.06892 = 
         0.16051   -0.02076    0.00630   -0.05625 
PART 1 
F4CA  4    0.395226    0.442801    0.563501    21.00000    0.05666    0.09999 = 
         0.05483   -0.02905   -0.00403    0.03855 
PART 2 
F4C   4    0.414071    0.482850    0.536888   -21.00000    0.06174    0.11897 = 
         0.05173   -0.01216    0.02065    0.03092 
PART 1 
F5CA  4    0.348824    0.540239    0.528957    21.00000    0.18412    0.08958 = 
         0.12827    0.05382    0.11028    0.00921 
PART 2 
F5C   4    0.345991    0.557164    0.594158   -21.00000    0.16091    0.04772 = 
         0.13943    0.00572    0.09791   -0.00700 
PART 1 
F6CA  4    0.223207    0.530581    0.619094    21.00000    0.05599    0.04805 = 
         0.06517   -0.00166    0.00788    0.01813 
PART 2 
F6C   4    0.212306    0.512306    0.626302   -21.00000    0.03727    0.18210 = 
         0.04292    0.00142    0.01679    0.00591 
  
PART 0 
CLL1  7   -0.059558    0.347629    0.197310    11.00000    0.20175    0.17106 = 
         0.15449   -0.01877    0.03592   -0.04117 
CLL2  7    0.080859    0.391651    0.065589    11.00000    0.14816    0.13531 = 
         0.15918    0.02774    0.00336    0.00152 
C1S   1    0.034001    0.329486    0.126488    11.00000    0.12440    0.17049 = 
         0.14791   -0.00124    0.00398   -0.04966 
AFIX  23 
H1SA  2    0.006842    0.299266    0.074848    11.00000   -1.20000 
H1SB  2    0.091082    0.310300    0.171041    11.00000   -1.20000 
AFIX   0 
  
CL3   7    0.263746    0.243203    0.066191    11.00000    0.31994    0.14910 = 
         0.30257    0.00521   -0.07479   -0.03274 
CL4   7    0.101171    0.211917   -0.083854    11.00000    0.21802    0.34978 = 
         0.16918    0.06360    0.02135   -0.04688 
C2S   1    0.206888    0.194362    0.001756    11.00000    0.31540    0.18963 = 
         0.28464   -0.00732   -0.10943   -0.04580 
AFIX  23 
H2SA  2    0.185748    0.163523    0.048384    11.00000   -1.20000 
H2SB  2    0.256340    0.174505   -0.036460    11.00000   -1.20000 
AFIX   0 
HKLF 4 
  
  
  
  
REM  ts28_a.res in P2(1)/c 
REM wR2 = 0.1412, GooF = S = 1.059, Restrained GooF = 1.038 for all data 
REM R1 = 0.0506 for 7612 Fo > 4sig(Fo) and 0.0585 for all 8850 data 
REM 510 parameters refined using 551 restraints 
  
END 
  
WGHT      0.0822     13.8902 
  
REM Highest difference peak  3.997,  deepest hole -2.215,  1-sigma level  0.208 
Q1    1   0.3944  0.6157  0.2147  11.00000  0.05    4.00 
Q2    1   0.2705  0.6150  0.2335  11.00000  0.05    3.80 
Q3    1   0.3228  0.5896  0.1853  11.00000  0.05    1.49 
Q4    1   0.2639  0.5255  0.4799  11.00000  0.05    1.30 
Q5    1   0.3470  0.5927  0.2665  11.00000  0.05    1.27 
Q6    1   0.3215  0.6389  0.1786  11.00000  0.05    0.91 
Q7    1   0.0040  0.6119  0.3225  11.00000  0.05    0.76 
Q8    1   0.1315  0.2793  0.0200  11.00000  0.05    0.75 
Q9    1   0.4688  0.6036  0.2409  11.00000  0.05    0.73 
Q10   1   0.2542  0.6123  0.1369  11.00000  0.05    0.73 
Q11   1   0.2391  0.4804  0.6134  11.00000  0.05    0.72 
Q12   1   0.4154  0.6162  0.3062  11.00000  0.05    0.71 
Q13   1   0.1546  0.2520  0.0368  11.00000  0.05    0.70 
Q14   1   0.4439  0.6604  0.3634  11.00000  0.05    0.70 
Q15   1   0.2424  0.4495  0.5607  11.00000  0.05    0.69 
Q16   1   0.2179  0.4628  0.4883  11.00000  0.05    0.68 
Q17   1  -0.0356  0.6523  0.3008  11.00000  0.05    0.67 
Q18   1   0.4628  0.6303  0.2672  11.00000  0.05    0.66 
Q19   1   0.2814  0.5507  0.5964  11.00000  0.05    0.63 
Q20   1  -0.0017  0.2916  0.2928  11.00000  0.05    0.63 
;
_shelx_res_checksum              27288
####################################################################### 
# 
# This file contains crystal structure data downloaded from the 
# Cambridge Structural Database (CSD) hosted by the Cambridge 
# Crystallographic Data Centre (CCDC).
# 
# Full information about CCDC data access policies and citation 
# guidelines are available at http://www.ccdc.cam.ac.uk/access/V1 
# 
# Audit and citation data items may have been added by the CCDC. 
# Please retain this information to preserve the provenance of 
# this file and to allow appropriate attribution of the data. 
# 
#######################################################################

data_ppz-dmp-Me
_database_code_depnum_ccdc_archive 'CCDC 2518476'
loop_
_audit_author_name
_audit_author_address
'Thomas Teets'
;University of Houston
United States of America
;
_audit_update_record             
;
2025-12-23 deposited with the CCDC.	2026-03-19 downloaded from the CCDC.
;
_audit_creation_date             2025-09-03
_audit_creation_method           
; 
Olex2 1.5 
(compiled 2025.07.13 svn.rb7424aed for OlexSys, GUI svn.r7314) 
;
_shelx_SHELXL_version_number     2019/3
_chemical_name_common            ?
_chemical_name_systematic        ?
_chemical_formula_moiety         'C32 H32 Ir N7, C H2 Cl2, Cl'
_chemical_formula_sum            'C33 H34 Cl3 Ir N7'
_chemical_formula_weight         827.22
_chemical_melting_point          ?
loop_
_atom_type_symbol
_atom_type_description
_atom_type_scat_dispersion_real
_atom_type_scat_dispersion_imag
_atom_type_scat_source
C C 0.0033 0.0016 'International Tables Vol C Tables 4.2.6.8 and 6.1.1.4'
H H 0.0000 0.0000 'International Tables Vol C Tables 4.2.6.8 and 6.1.1.4'
Cl Cl 0.1484 0.1585 'International Tables Vol C Tables 4.2.6.8 and 6.1.1.4'
Ir Ir -1.4442 7.9887 'International Tables Vol C Tables 4.2.6.8 and 6.1.1.4'
N N 0.0061 0.0033 'International Tables Vol C Tables 4.2.6.8 and 6.1.1.4'

_shelx_space_group_comment       
; 
The symmetry employed for this shelxl refinement is uniquely defined 
by the following loop, which should always be used as a source of 
symmetry information in preference to the above space-group names. 
They are only intended as comments. 
;
_space_group_crystal_system      orthorhombic
_space_group_IT_number           52
_space_group_name_H-M_alt        Pnna
_space_group_name_Hall           '-P 2a 2bc'
loop_
_space_group_symop_operation_xyz
'x, y, z'
'-x+1/2, -y, z'
'-x+1/2, y+1/2, -z+1/2'
'x, -y+1/2, -z+1/2'
'-x, -y, -z'
'x-1/2, y, -z'
'x-1/2, -y-1/2, z-1/2'
'-x, y-1/2, z-1/2'

_cell_length_a                   18.1935(12)
_cell_length_b                   30.004(2)
_cell_length_c                   12.5245(8)
_cell_angle_alpha                90
_cell_angle_beta                 90
_cell_angle_gamma                90
_cell_volume                     6836.9(8)
_cell_formula_units_Z            8
_cell_measurement_reflns_used    6357
_cell_measurement_temperature    150(2)
_cell_measurement_theta_max      25.65
_cell_measurement_theta_min      2.24
_shelx_estimated_absorpt_T_max   0.731
_shelx_estimated_absorpt_T_min   0.349
_exptl_absorpt_coefficient_mu    4.174
_exptl_absorpt_correction_T_max  0.7456
_exptl_absorpt_correction_T_min  0.5496
_exptl_absorpt_correction_type   multi-scan
_exptl_absorpt_process_details   
; 
SADABS-2016/2 (Bruker,2016/2) was used for absorption correction. 
wR2(int) was 0.0670 before and 0.0399 after correction. 
The Ratio of minimum to maximum transmission is 0.7371. 
The \l/2 correction factor is Not present. 
;
_exptl_absorpt_special_details   ?
_exptl_crystal_colour            colourless
_exptl_crystal_colour_primary    colourless
_exptl_crystal_density_diffrn    1.607
_exptl_crystal_density_meas      ?
_exptl_crystal_density_method    ?
_exptl_crystal_description       block
_exptl_crystal_F_000             3272
_exptl_crystal_size_max          0.32
_exptl_crystal_size_mid          0.11
_exptl_crystal_size_min          0.08
_exptl_transmission_factor_max   ?
_exptl_transmission_factor_min   ?
_diffrn_reflns_av_R_equivalents  0.0830
_diffrn_reflns_av_unetI/netI     0.0554
_diffrn_reflns_Laue_measured_fraction_full 1.000
_diffrn_reflns_Laue_measured_fraction_max 0.997
_diffrn_reflns_limit_h_max       23
_diffrn_reflns_limit_h_min       -23
_diffrn_reflns_limit_k_max       38
_diffrn_reflns_limit_k_min       -35
_diffrn_reflns_limit_l_max       16
_diffrn_reflns_limit_l_min       -15
_diffrn_reflns_number            47306
_diffrn_reflns_point_group_measured_fraction_full 1.000
_diffrn_reflns_point_group_measured_fraction_max 0.997
_diffrn_reflns_theta_full        25.242
_diffrn_reflns_theta_max         27.545
_diffrn_reflns_theta_min         1.762
_diffrn_ambient_temperature      150.00
_diffrn_detector_area_resol_mean ?
_diffrn_measured_fraction_theta_full 1.000
_diffrn_measured_fraction_theta_max 0.997
_diffrn_measurement_device_type  'Bruker APEX-II CCD'
_diffrn_measurement_method       '\f and \w scans'
_diffrn_radiation_type           MoK\a
_diffrn_radiation_wavelength     0.71073
_diffrn_source                   ?
_diffrn_source_current           30.0
_diffrn_source_power             1.5
_diffrn_source_voltage           50.0
_diffrn_standards_number         0
_reflns_Friedel_coverage         0.000
_reflns_Friedel_fraction_full    .
_reflns_Friedel_fraction_max     .
_reflns_number_gt                5022
_reflns_number_total             7882
_reflns_special_details          
; 
 Reflections were merged by SHELXL according to the crystal 
 class for the calculation of statistics and refinement. 
  
 _reflns_Friedel_fraction is defined as the number of unique 
 Friedel pairs measured divided by the number that would be 
 possible theoretically, ignoring centric projections and 
 systematic absences. 
;
_reflns_threshold_expression     'I > 2\s(I)'
_computing_cell_refinement       'Bruker SAINT'
_computing_data_collection       'Bruker APEX2'
_computing_data_reduction        'Bruker SAINT'
_computing_molecular_graphics    'Olex2 1.5 (Dolomanov et al., 2009)'
_computing_publication_material  'Olex2 1.5 (Dolomanov et al., 2009)'
_computing_structure_refinement  'SHELXL 2019/3 (Sheldrick, 2015)'
_computing_structure_solution    'SHELXT 2018/2 (Sheldrick, 2018)'
_refine_diff_density_max         3.145
_refine_diff_density_min         -1.356
_refine_diff_density_rms         0.157
_refine_ls_extinction_coef       .
_refine_ls_extinction_method     none
_refine_ls_goodness_of_fit_ref   1.044
_refine_ls_hydrogen_treatment    constr
_refine_ls_matrix_type           full
_refine_ls_number_parameters     422
_refine_ls_number_reflns         7882
_refine_ls_number_restraints     408
_refine_ls_R_factor_all          0.0929
_refine_ls_R_factor_gt           0.0446
_refine_ls_restrained_S_all      1.021
_refine_ls_shift/su_max          0.000
_refine_ls_shift/su_mean         0.000
_refine_ls_structure_factor_coef Fsqd
_refine_ls_weighting_details     
'w=1/[\s^2^(Fo^2^)+(0.0442P)^2^+41.0075P] where P=(Fo^2^+2Fc^2^)/3'
_refine_ls_weighting_scheme      calc
_refine_ls_wR_factor_gt          0.0986
_refine_ls_wR_factor_ref         0.1214
_refine_special_details          ?
_olex2_refinement_description    
; 
1. Fixed Uiso 
 At 1.2 times of: 
  All C(H) groups, All C(H,H) groups, All N(H) groups 
 At 1.5 times of: 
  All C(H,H,H) groups 
2. Rigid bond restraints 
 All non-hydrogen atoms 
 with sigma for 1-2 distances of 0.01 and sigma for 1-3 distances of 0.01 
3. Uiso/Uaniso restraints and constraints 
All non-hydrogen atoms have similar U: within 2A with sigma of 0.04 and sigma 
for terminal atoms of 0.08 within 2A 
4. Others 
 Sof(H11A)=Sof(C12A)=Sof(H12A)=Sof(C13A)=Sof(H13D)=Sof(H13E)=Sof(H13F)=1-FVAR(1) 
 Sof(H11)=Sof(C12)=Sof(H12)=Sof(C13)=Sof(H13A)=Sof(H13B)=Sof(H13C)=FVAR(1) 
5.a Secondary CH2 refined with riding coordinates: 
 C1S(H1SA,H1SB) 
5.b Aromatic/amide H refined with riding coordinates: 
 N1(H1), C5(H5), C14(H14), C15(H15), C11(H11), C11(H11A), C12(H12), C12A(H12A), 
  C32(H32), C33(H33), C34(H34), C35(H35), C37(H37), C38(H38), C39(H39), 
 C42(H42), C43(H43), C44(H44), C45(H45), C47(H47), C48(H48), C49(H49) 
5.c Idealised Me refined as rotating group: 
 C17(H17A,H17B,H17C), C18(H18A,H18B,H18C), C31(H31A,H31B,H31C), C13(H13A,H13B, 
 H13C), C13A(H13D,H13E,H13F) 
;
_atom_sites_solution_hydrogens   geom
_atom_sites_solution_primary     ?
_atom_sites_solution_secondary   ?
loop_
_atom_site_label
_atom_site_type_symbol
_atom_site_fract_x
_atom_site_fract_y
_atom_site_fract_z
_atom_site_U_iso_or_equiv
_atom_site_adp_type
_atom_site_occupancy
_atom_site_site_symmetry_order
_atom_site_calc_flag
_atom_site_refinement_flags_posn
_atom_site_refinement_flags_adp
_atom_site_refinement_flags_occupancy
_atom_site_disorder_assembly
_atom_site_disorder_group
Ir1 Ir 0.53245(2) 0.34589(2) 0.48428(2) 0.02859(9) Uani 1 1 d . U . . .
N1 N 0.6327(4) 0.4258(2) 0.4124(5) 0.0437(17) Uani 1 1 d . U . . .
H1 H 0.662612 0.435992 0.362841 0.052 Uiso 1 1 calc R U . . .
N2 N 0.6061(3) 0.37371(18) 0.2884(5) 0.0310(13) Uani 1 1 d . U . . .
N3 N 0.5324(3) 0.31559(18) 0.3338(4) 0.0283(11) Uani 1 1 d . U . . .
N4 N 0.4361(3) 0.37658(18) 0.4579(5) 0.0308(12) Uani 1 1 d . U . . .
N5 N 0.4078(3) 0.40046(19) 0.5418(5) 0.0333(13) Uani 1 1 d . U . . .
N6 N 0.6204(3) 0.31024(19) 0.5347(5) 0.0324(13) Uani 1 1 d . U . . .
N7 N 0.6040(3) 0.26999(18) 0.5805(5) 0.0327(13) Uani 1 1 d . U . . .
C1 C 0.6513(5) 0.3958(2) 0.2094(7) 0.0419(18) Uani 1 1 d . U . . .
C4 C 0.7245(5) 0.3808(3) 0.1986(8) 0.057(2) Uani 1 1 d . U . . .
C5 C 0.7671(6) 0.4011(4) 0.1219(10) 0.082(3) Uani 1 1 d . U . . .
H5 H 0.816540 0.391694 0.112345 0.098 Uiso 1 1 calc R U . . .
C14 C 0.7401(8) 0.4344(4) 0.0596(10) 0.088(4) Uani 1 1 d . U . . .
H14 H 0.770837 0.447261 0.006759 0.106 Uiso 1 1 calc R U . . .
C15 C 0.6672(7) 0.4503(3) 0.0714(8) 0.076(3) Uani 1 1 d . U . . .
H15 H 0.649235 0.473855 0.027867 0.091 Uiso 1 1 calc R U . . .
C16 C 0.6220(5) 0.4303(3) 0.1493(7) 0.049(2) Uani 1 1 d . U . . .
C17 C 0.7552(5) 0.3446(4) 0.2650(10) 0.076(3) Uani 1 1 d . U . . .
H17A H 0.740543 0.349009 0.339524 0.114 Uiso 1 1 calc R U . . .
H17B H 0.808951 0.344876 0.259811 0.114 Uiso 1 1 calc R U . . .
H17C H 0.736489 0.315836 0.239642 0.114 Uiso 1 1 calc R U . . .
C18 C 0.5459(6) 0.4473(3) 0.1668(8) 0.061(2) Uani 1 1 d . U . . .
H18A H 0.513871 0.422533 0.187915 0.091 Uiso 1 1 calc R U . . .
H18B H 0.527410 0.460575 0.100539 0.091 Uiso 1 1 calc R U . . .
H18C H 0.546374 0.469840 0.223321 0.091 Uiso 1 1 calc R U . . .
C31 C 0.5711(5) 0.3191(2) 0.1465(6) 0.0410(19) Uani 1 1 d . U . . .
H31A H 0.557628 0.343596 0.098509 0.062 Uiso 1 1 calc R U . . .
H31B H 0.536599 0.294353 0.136936 0.062 Uiso 1 1 calc R U . . .
H31C H 0.621027 0.309035 0.129976 0.062 Uiso 1 1 calc R U . . .
C3 C 0.5680(4) 0.3350(2) 0.2596(6) 0.0289(14) Uani 1 1 d . U . . .
C2 C 0.5962(4) 0.3893(2) 0.3915(6) 0.0308(14) Uani 1 1 d . U . . .
C11 C 0.6276(7) 0.4505(3) 0.5106(8) 0.067(3) Uani 1 1 d . U . . .
H11 H 0.660353 0.445402 0.568423 0.081 Uiso 0.609(13) 1 calc R U P A 1
H11A H 0.583966 0.467865 0.511859 0.081 Uiso 0.391(13) 1 calc R U P A 2
C12 C 0.5771(9) 0.4793(5) 0.5156(13) 0.058(4) Uani 0.609(13) 1 d . U P A 1
H12 H 0.546096 0.486013 0.456729 0.070 Uiso 0.609(13) 1 calc R U P A 1
C13 C 0.5698(11) 0.5021(5) 0.6207(14) 0.077(7) Uani 0.609(13) 1 d . U P A 1
H13A H 0.537604 0.528066 0.613130 0.116 Uiso 0.609(13) 1 calc R U P A 1
H13B H 0.618339 0.511705 0.645321 0.116 Uiso 0.609(13) 1 calc R U P A 1
H13C H 0.548514 0.481352 0.672725 0.116 Uiso 0.609(13) 1 calc R U P A 1
C12A C 0.6643(12) 0.4560(7) 0.5967(19) 0.049(6) Uani 0.391(13) 1 d . U P A 2
H12A H 0.709794 0.440623 0.601169 0.059 Uiso 0.391(13) 1 calc R U P A 2
C13A C 0.6429(16) 0.4853(8) 0.696(2) 0.064(8) Uani 0.391(13) 1 d . U P A 2
H13D H 0.628209 0.515027 0.671537 0.096 Uiso 0.391(13) 1 calc R U P A 2
H13E H 0.685169 0.487760 0.743741 0.096 Uiso 0.391(13) 1 calc R U P A 2
H13F H 0.601813 0.471255 0.733669 0.096 Uiso 0.391(13) 1 calc R U P A 2
C6 C 0.5186(4) 0.3776(2) 0.6268(6) 0.0309(14) Uani 1 1 d . U . . .
C32 C 0.5615(5) 0.3774(2) 0.7194(6) 0.0377(17) Uani 1 1 d . U . . .
H32 H 0.607237 0.362070 0.719475 0.045 Uiso 1 1 calc R U . . .
C33 C 0.5384(5) 0.3991(2) 0.8113(6) 0.0428(18) Uani 1 1 d . U . . .
H33 H 0.568265 0.398012 0.873482 0.051 Uiso 1 1 calc R U . . .
C34 C 0.4729(5) 0.4223(2) 0.8141(6) 0.0454(19) Uani 1 1 d . U . . .
H34 H 0.458360 0.437148 0.877703 0.055 Uiso 1 1 calc R U . . .
C35 C 0.4286(5) 0.4241(2) 0.7254(6) 0.0383(17) Uani 1 1 d . U . . .
H35 H 0.383620 0.440226 0.725969 0.046 Uiso 1 1 calc R U . . .
C36 C 0.4520(4) 0.4014(2) 0.6345(6) 0.0326(15) Uani 1 1 d . U . . .
C37 C 0.3403(4) 0.4161(2) 0.5162(7) 0.0384(16) Uani 1 1 d . U . . .
H37 H 0.309726 0.433975 0.560266 0.046 Uiso 1 1 calc R U . . .
C38 C 0.3240(5) 0.4016(2) 0.4153(7) 0.0434(19) Uani 1 1 d . U . . .
H38 H 0.280330 0.407314 0.376139 0.052 Uiso 1 1 calc R U . . .
C39 C 0.3841(4) 0.3768(2) 0.3817(6) 0.0369(16) Uani 1 1 d . U . . .
H39 H 0.387851 0.362130 0.314666 0.044 Uiso 1 1 calc R U . . .
C41 C 0.4807(4) 0.2920(2) 0.5526(6) 0.0294(14) Uani 1 1 d . U . . .
C42 C 0.4054(4) 0.2824(2) 0.5624(6) 0.0341(16) Uani 1 1 d . U . . .
H42 H 0.370238 0.303649 0.538614 0.041 Uiso 1 1 calc R U . . .
C43 C 0.3816(5) 0.2424(3) 0.6063(6) 0.0404(18) Uani 1 1 d . U . . .
H43 H 0.330484 0.236633 0.612892 0.049 Uiso 1 1 calc R U . . .
C44 C 0.4323(5) 0.2105(3) 0.6407(7) 0.045(2) Uani 1 1 d . U . . .
H44 H 0.415575 0.183153 0.669982 0.054 Uiso 1 1 calc R U . . .
C45 C 0.5066(5) 0.2189(2) 0.6320(6) 0.0391(18) Uani 1 1 d . U . . .
H45 H 0.541951 0.197617 0.654858 0.047 Uiso 1 1 calc R U . . .
C46 C 0.5276(4) 0.2591(2) 0.5892(5) 0.0320(14) Uani 1 1 d . U . . .
C47 C 0.6660(4) 0.2505(3) 0.6156(7) 0.0419(18) Uani 1 1 d . U . . .
H47 H 0.669077 0.222353 0.650096 0.050 Uiso 1 1 calc R U . . .
C48 C 0.7244(5) 0.2783(3) 0.5929(7) 0.049(2) Uani 1 1 d . U . . .
H48 H 0.774899 0.273398 0.608395 0.059 Uiso 1 1 calc R U . . .
C49 C 0.6934(4) 0.3150(3) 0.5426(6) 0.0406(18) Uani 1 1 d . U . . .
H49 H 0.720245 0.340020 0.517376 0.049 Uiso 1 1 calc R U . . .
Cl1S Cl 0.39572(14) 0.12639(10) 0.4147(2) 0.0664(7) Uani 1 1 d . U . . .
Cl2S Cl 0.24789(14) 0.14166(8) 0.3339(2) 0.0587(6) Uani 1 1 d . U . . .
C1S C 0.3242(5) 0.1649(3) 0.4022(8) 0.053(2) Uani 1 1 d . U . . .
H1SA H 0.341979 0.191371 0.362734 0.064 Uiso 1 1 calc R U . . .
H1SB H 0.308465 0.174783 0.474102 0.064 Uiso 1 1 calc R U . . .
Cl2 Cl 0.750000 0.500000 0.3304(2) 0.0384(6) Uani 1 2 d S T P . .
Cl1 Cl 0.40409(14) 0.250000 0.250000 0.0348(6) Uani 1 2 d S T P . .

loop_
_atom_site_aniso_label
_atom_site_aniso_U_11
_atom_site_aniso_U_22
_atom_site_aniso_U_33
_atom_site_aniso_U_23
_atom_site_aniso_U_13
_atom_site_aniso_U_12
Ir1 0.03413(15) 0.01904(12) 0.03261(15) 0.00345(11) -0.00381(13) -0.00710(12)
N1 0.057(4) 0.036(3) 0.038(4) 0.003(3) 0.002(3) -0.025(3)
N2 0.024(3) 0.025(3) 0.044(3) -0.002(2) 0.007(3) -0.003(2)
N3 0.030(3) 0.022(3) 0.033(3) 0.005(2) -0.001(3) -0.004(2)
N4 0.041(3) 0.021(3) 0.031(3) 0.003(2) 0.001(2) -0.004(2)
N5 0.036(3) 0.026(3) 0.038(3) 0.001(2) -0.002(3) -0.008(3)
N6 0.039(3) 0.026(3) 0.032(3) 0.000(2) -0.007(3) -0.006(2)
N7 0.041(3) 0.021(3) 0.036(4) 0.003(2) -0.004(3) 0.001(2)
C1 0.044(4) 0.029(4) 0.052(5) -0.009(3) 0.020(4) -0.012(3)
C4 0.040(4) 0.061(5) 0.069(6) -0.030(4) 0.023(4) -0.020(4)
C5 0.070(6) 0.085(7) 0.090(8) -0.050(5) 0.048(6) -0.035(5)
C14 0.120(8) 0.076(7) 0.069(7) -0.041(5) 0.067(7) -0.052(6)
C15 0.134(8) 0.041(5) 0.053(6) -0.007(4) 0.040(6) -0.033(5)
C16 0.076(5) 0.027(4) 0.044(5) -0.006(3) 0.018(4) -0.015(4)
C17 0.029(5) 0.084(7) 0.115(9) -0.030(6) 0.005(5) 0.014(5)
C18 0.088(6) 0.034(4) 0.061(6) 0.011(4) 0.000(5) 0.006(5)
C31 0.046(5) 0.027(4) 0.050(4) -0.007(3) 0.009(4) -0.005(3)
C3 0.024(3) 0.022(3) 0.041(4) 0.000(3) 0.001(3) 0.004(3)
C2 0.028(3) 0.023(3) 0.041(4) 0.004(3) -0.002(3) -0.006(3)
C11 0.113(8) 0.045(5) 0.043(5) -0.009(4) 0.013(5) -0.045(5)
C12 0.074(10) 0.046(7) 0.054(9) -0.014(6) 0.023(8) -0.032(6)
C13 0.112(15) 0.043(9) 0.076(11) -0.020(8) 0.051(11) -0.031(9)
C12A 0.045(12) 0.049(12) 0.053(10) -0.015(10) 0.003(8) 0.012(10)
C13A 0.09(2) 0.048(13) 0.050(12) -0.018(10) 0.015(13) -0.027(13)
C6 0.043(4) 0.014(3) 0.036(3) 0.007(2) -0.006(3) -0.010(3)
C32 0.054(5) 0.024(4) 0.035(4) 0.010(3) -0.011(3) -0.010(3)
C33 0.066(5) 0.027(4) 0.036(4) 0.004(3) -0.014(4) -0.013(4)
C34 0.074(6) 0.028(4) 0.034(4) 0.001(3) 0.005(4) -0.004(4)
C35 0.053(5) 0.025(4) 0.037(4) 0.002(3) 0.005(3) -0.008(3)
C36 0.041(4) 0.022(3) 0.035(4) 0.004(3) 0.000(3) -0.012(3)
C37 0.038(4) 0.028(3) 0.050(4) 0.004(3) 0.000(3) -0.004(3)
C38 0.045(4) 0.030(4) 0.055(5) 0.006(4) -0.013(4) 0.001(3)
C39 0.043(4) 0.029(4) 0.038(4) 0.005(3) -0.007(3) -0.008(3)
C41 0.039(4) 0.022(3) 0.027(3) 0.000(2) 0.001(3) -0.008(3)
C42 0.041(4) 0.029(3) 0.032(4) -0.001(3) -0.003(3) -0.010(3)
C43 0.045(4) 0.039(4) 0.037(5) 0.001(3) 0.009(4) -0.018(3)
C44 0.067(5) 0.026(4) 0.042(5) 0.005(3) 0.011(4) -0.011(4)
C45 0.058(4) 0.025(4) 0.035(4) 0.005(3) 0.002(4) 0.002(3)
C46 0.042(3) 0.028(3) 0.026(4) 0.001(3) -0.004(3) -0.005(3)
C47 0.044(4) 0.033(4) 0.049(5) 0.002(3) -0.005(4) 0.010(3)
C48 0.039(4) 0.059(5) 0.050(5) -0.004(4) -0.007(4) 0.006(4)
C49 0.031(3) 0.045(4) 0.046(5) 0.006(4) -0.006(3) -0.008(3)
Cl1S 0.0529(14) 0.0895(19) 0.0569(15) 0.0194(13) 0.0081(12) 0.0113(14)
Cl2S 0.0612(14) 0.0572(14) 0.0576(15) -0.0033(11) -0.0069(12) 0.0117(12)
C1S 0.056(5) 0.046(5) 0.058(6) 0.002(4) 0.004(4) 0.005(4)
Cl2 0.0301(13) 0.0226(12) 0.0626(19) 0.000 0.000 -0.0016(10)
Cl1 0.0309(13) 0.0297(12) 0.0437(15) -0.0042(11) 0.000 0.000

_geom_special_details            
; 
 All esds (except the esd in the dihedral angle between two l.s. planes) 
 are estimated using the full covariance matrix.  The cell esds are taken 
 into account individually in the estimation of esds in distances, angles 
 and torsion angles; correlations between esds in cell parameters are only 
 used when they are defined by crystal symmetry.  An approximate (isotropic) 
 treatment of cell esds is used for estimating esds involving l.s. planes. 
;
loop_
_geom_bond_atom_site_label_1
_geom_bond_atom_site_label_2
_geom_bond_distance
_geom_bond_site_symmetry_2
_geom_bond_publ_flag
Ir1 N3 2.092(6) . ?
Ir1 N4 2.007(6) . ?
Ir1 N6 2.026(6) . ?
Ir1 C2 2.095(7) . ?
Ir1 C6 2.038(7) . ?
Ir1 C41 2.057(7) . ?
N1 H1 0.8800 . ?
N1 C2 1.308(8) . ?
N1 C11 1.439(11) . ?
N2 C1 1.446(9) . ?
N2 C3 1.400(8) . ?
N2 C2 1.385(9) . ?
N3 C3 1.273(9) . ?
N4 N5 1.372(8) . ?
N4 C39 1.345(9) . ?
N5 C36 1.413(9) . ?
N5 C37 1.353(10) . ?
N6 N7 1.370(8) . ?
N6 C49 1.339(9) . ?
N7 C46 1.431(9) . ?
N7 C47 1.345(9) . ?
C1 C4 1.413(12) . ?
C1 C16 1.387(12) . ?
C4 C5 1.377(14) . ?
C4 C17 1.477(15) . ?
C5 H5 0.9500 . ?
C5 C14 1.358(18) . ?
C14 H14 0.9500 . ?
C14 C15 1.417(18) . ?
C15 H15 0.9500 . ?
C15 C16 1.410(12) . ?
C16 C18 1.492(13) . ?
C17 H17A 0.9800 . ?
C17 H17B 0.9800 . ?
C17 H17C 0.9800 . ?
C18 H18A 0.9800 . ?
C18 H18B 0.9800 . ?
C18 H18C 0.9800 . ?
C31 H31A 0.9800 . ?
C31 H31B 0.9800 . ?
C31 H31C 0.9800 . ?
C31 C3 1.496(10) . ?
C11 H11 0.9500 . ?
C11 H11A 0.9500 . ?
C11 C12 1.264(19) . ?
C11 C12A 1.28(2) . ?
C12 H12 0.9500 . ?
C12 C13 1.49(2) . ?
C13 H13A 0.9800 . ?
C13 H13B 0.9800 . ?
C13 H13C 0.9800 . ?
C12A H12A 0.9500 . ?
C12A C13A 1.57(3) . ?
C13A H13D 0.9800 . ?
C13A H13E 0.9800 . ?
C13A H13F 0.9800 . ?
C6 C32 1.398(10) . ?
C6 C36 1.410(10) . ?
C32 H32 0.9500 . ?
C32 C33 1.388(11) . ?
C33 H33 0.9500 . ?
C33 C34 1.381(12) . ?
C34 H34 0.9500 . ?
C34 C35 1.374(11) . ?
C35 H35 0.9500 . ?
C35 C36 1.394(10) . ?
C37 H37 0.9500 . ?
C37 C38 1.369(11) . ?
C38 H38 0.9500 . ?
C38 C39 1.387(11) . ?
C39 H39 0.9500 . ?
C41 C42 1.406(10) . ?
C41 C46 1.383(10) . ?
C42 H42 0.9500 . ?
C42 C43 1.391(10) . ?
C43 H43 0.9500 . ?
C43 C44 1.395(11) . ?
C44 H44 0.9500 . ?
C44 C45 1.379(11) . ?
C45 H45 0.9500 . ?
C45 C46 1.375(10) . ?
C47 H47 0.9500 . ?
C47 C48 1.381(12) . ?
C48 H48 0.9500 . ?
C48 C49 1.388(11) . ?
C49 H49 0.9500 . ?
Cl1S C1S 1.748(9) . ?
Cl2S C1S 1.773(10) . ?
C1S H1SA 0.9900 . ?
C1S H1SB 0.9900 . ?

loop_
_geom_angle_atom_site_label_1
_geom_angle_atom_site_label_2
_geom_angle_atom_site_label_3
_geom_angle
_geom_angle_site_symmetry_1
_geom_angle_site_symmetry_3
_geom_angle_publ_flag
N3 Ir1 C2 76.7(2) . . ?
N4 Ir1 N3 92.9(2) . . ?
N4 Ir1 N6 169.5(2) . . ?
N4 Ir1 C2 96.2(2) . . ?
N4 Ir1 C6 79.8(3) . . ?
N4 Ir1 C41 91.7(3) . . ?
N6 Ir1 N3 92.9(2) . . ?
N6 Ir1 C2 93.6(3) . . ?
N6 Ir1 C6 94.1(3) . . ?
N6 Ir1 C41 79.4(3) . . ?
C6 Ir1 N3 172.5(3) . . ?
C6 Ir1 C2 105.3(3) . . ?
C6 Ir1 C41 86.9(3) . . ?
C41 Ir1 N3 91.9(2) . . ?
C41 Ir1 C2 166.5(3) . . ?
C2 N1 H1 117.6 . . ?
C2 N1 C11 124.7(7) . . ?
C11 N1 H1 117.6 . . ?
C3 N2 C1 119.0(6) . . ?
C2 N2 C1 123.9(6) . . ?
C2 N2 C3 117.1(6) . . ?
C3 N3 Ir1 117.3(5) . . ?
N5 N4 Ir1 116.2(4) . . ?
C39 N4 Ir1 137.2(5) . . ?
C39 N4 N5 106.0(6) . . ?
N4 N5 C36 115.2(6) . . ?
C37 N5 N4 109.9(6) . . ?
C37 N5 C36 134.8(7) . . ?
N7 N6 Ir1 115.0(5) . . ?
C49 N6 Ir1 138.6(5) . . ?
C49 N6 N7 106.2(6) . . ?
N6 N7 C46 116.4(6) . . ?
C47 N7 N6 109.7(6) . . ?
C47 N7 C46 133.6(6) . . ?
C4 C1 N2 117.1(8) . . ?
C16 C1 N2 119.7(7) . . ?
C16 C1 C4 123.2(8) . . ?
C1 C4 C17 122.5(8) . . ?
C5 C4 C1 117.2(11) . . ?
C5 C4 C17 120.4(10) . . ?
C4 C5 H5 119.3 . . ?
C14 C5 C4 121.4(11) . . ?
C14 C5 H5 119.3 . . ?
C5 C14 H14 119.1 . . ?
C5 C14 C15 121.9(10) . . ?
C15 C14 H14 119.1 . . ?
C14 C15 H15 120.9 . . ?
C16 C15 C14 118.2(11) . . ?
C16 C15 H15 120.9 . . ?
C1 C16 C15 118.1(10) . . ?
C1 C16 C18 122.1(8) . . ?
C15 C16 C18 119.8(9) . . ?
C4 C17 H17A 109.5 . . ?
C4 C17 H17B 109.5 . . ?
C4 C17 H17C 109.5 . . ?
H17A C17 H17B 109.5 . . ?
H17A C17 H17C 109.5 . . ?
H17B C17 H17C 109.5 . . ?
C16 C18 H18A 109.5 . . ?
C16 C18 H18B 109.5 . . ?
C16 C18 H18C 109.5 . . ?
H18A C18 H18B 109.5 . . ?
H18A C18 H18C 109.5 . . ?
H18B C18 H18C 109.5 . . ?
H31A C31 H31B 109.5 . . ?
H31A C31 H31C 109.5 . . ?
H31B C31 H31C 109.5 . . ?
C3 C31 H31A 109.5 . . ?
C3 C31 H31B 109.5 . . ?
C3 C31 H31C 109.5 . . ?
N2 C3 C31 119.3(6) . . ?
N3 C3 N2 116.3(6) . . ?
N3 C3 C31 124.4(6) . . ?
N1 C2 Ir1 133.7(6) . . ?
N1 C2 N2 113.8(6) . . ?
N2 C2 Ir1 112.3(5) . . ?
N1 C11 H11 121.9 . . ?
N1 C11 H11A 110.5 . . ?
C12 C11 N1 116.3(13) . . ?
C12 C11 H11 121.9 . . ?
C12A C11 N1 138.9(15) . . ?
C12A C11 H11A 110.5 . . ?
C11 C12 H12 122.5 . . ?
C11 C12 C13 115.0(17) . . ?
C13 C12 H12 122.5 . . ?
C12 C13 H13A 109.5 . . ?
C12 C13 H13B 109.5 . . ?
C12 C13 H13C 109.5 . . ?
H13A C13 H13B 109.5 . . ?
H13A C13 H13C 109.5 . . ?
H13B C13 H13C 109.5 . . ?
C11 C12A H12A 116.2 . . ?
C11 C12A C13A 128(2) . . ?
C13A C12A H12A 116.2 . . ?
C12A C13A H13D 109.5 . . ?
C12A C13A H13E 109.5 . . ?
C12A C13A H13F 109.5 . . ?
H13D C13A H13E 109.5 . . ?
H13D C13A H13F 109.5 . . ?
H13E C13A H13F 109.5 . . ?
C32 C6 Ir1 131.0(6) . . ?
C32 C6 C36 115.2(7) . . ?
C36 C6 Ir1 113.7(5) . . ?
C6 C32 H32 119.4 . . ?
C33 C32 C6 121.1(8) . . ?
C33 C32 H32 119.4 . . ?
C32 C33 H33 119.4 . . ?
C34 C33 C32 121.3(8) . . ?
C34 C33 H33 119.4 . . ?
C33 C34 H34 119.8 . . ?
C35 C34 C33 120.4(8) . . ?
C35 C34 H34 119.8 . . ?
C34 C35 H35 121.2 . . ?
C34 C35 C36 117.5(8) . . ?
C36 C35 H35 121.2 . . ?
C6 C36 N5 115.0(7) . . ?
C35 C36 N5 120.5(7) . . ?
C35 C36 C6 124.5(7) . . ?
N5 C37 H37 126.1 . . ?
N5 C37 C38 107.7(7) . . ?
C38 C37 H37 126.1 . . ?
C37 C38 H38 126.9 . . ?
C37 C38 C39 106.3(7) . . ?
C39 C38 H38 126.9 . . ?
N4 C39 C38 110.0(7) . . ?
N4 C39 H39 125.0 . . ?
C38 C39 H39 125.0 . . ?
C42 C41 Ir1 130.0(5) . . ?
C46 C41 Ir1 114.7(5) . . ?
C46 C41 C42 115.3(6) . . ?
C41 C42 H42 119.5 . . ?
C43 C42 C41 120.9(7) . . ?
C43 C42 H42 119.5 . . ?
C42 C43 H43 119.7 . . ?
C42 C43 C44 120.6(7) . . ?
C44 C43 H43 119.7 . . ?
C43 C44 H44 120.0 . . ?
C45 C44 C43 119.9(7) . . ?
C45 C44 H44 120.0 . . ?
C44 C45 H45 121.2 . . ?
C46 C45 C44 117.5(8) . . ?
C46 C45 H45 121.2 . . ?
C41 C46 N7 114.2(6) . . ?
C45 C46 N7 120.0(7) . . ?
C45 C46 C41 125.8(7) . . ?
N7 C47 H47 125.8 . . ?
N7 C47 C48 108.4(7) . . ?
C48 C47 H47 125.8 . . ?
C47 C48 H48 127.5 . . ?
C47 C48 C49 105.0(7) . . ?
C49 C48 H48 127.5 . . ?
N6 C49 C48 110.6(7) . . ?
N6 C49 H49 124.7 . . ?
C48 C49 H49 124.7 . . ?
Cl1S C1S Cl2S 111.5(5) . . ?
Cl1S C1S H1SA 109.3 . . ?
Cl1S C1S H1SB 109.3 . . ?
Cl2S C1S H1SA 109.3 . . ?
Cl2S C1S H1SB 109.3 . . ?
H1SA C1S H1SB 108.0 . . ?

loop_
_geom_torsion_atom_site_label_1
_geom_torsion_atom_site_label_2
_geom_torsion_atom_site_label_3
_geom_torsion_atom_site_label_4
_geom_torsion
_geom_torsion_site_symmetry_1
_geom_torsion_site_symmetry_2
_geom_torsion_site_symmetry_3
_geom_torsion_site_symmetry_4
_geom_torsion_publ_flag
Ir1 N3 C3 N2 2.7(8) . . . . ?
Ir1 N3 C3 C31 -177.2(5) . . . . ?
Ir1 N4 N5 C36 2.1(7) . . . . ?
Ir1 N4 N5 C37 -174.8(4) . . . . ?
Ir1 N4 C39 C38 172.5(5) . . . . ?
Ir1 N6 N7 C46 -1.6(7) . . . . ?
Ir1 N6 N7 C47 -176.9(5) . . . . ?
Ir1 N6 C49 C48 175.6(6) . . . . ?
Ir1 C6 C32 C33 -175.0(5) . . . . ?
Ir1 C6 C36 N5 -2.2(7) . . . . ?
Ir1 C6 C36 C35 177.1(5) . . . . ?
Ir1 C41 C42 C43 176.1(6) . . . . ?
Ir1 C41 C46 N7 4.6(8) . . . . ?
Ir1 C41 C46 C45 -176.0(6) . . . . ?
N1 C11 C12 C13 175.9(9) . . . . ?
N1 C11 C12A C13A -177.9(15) . . . . ?
N2 C1 C4 C5 178.7(8) . . . . ?
N2 C1 C4 C17 -0.7(12) . . . . ?
N2 C1 C16 C15 -178.5(7) . . . . ?
N2 C1 C16 C18 3.0(12) . . . . ?
N4 N5 C36 C6 0.1(8) . . . . ?
N4 N5 C36 C35 -179.2(6) . . . . ?
N4 N5 C37 C38 1.1(8) . . . . ?
N5 N4 C39 C38 1.7(8) . . . . ?
N5 C37 C38 C39 -0.1(8) . . . . ?
N6 N7 C46 C41 -2.0(9) . . . . ?
N6 N7 C46 C45 178.5(6) . . . . ?
N6 N7 C47 C48 0.2(9) . . . . ?
N7 N6 C49 C48 0.1(9) . . . . ?
N7 C47 C48 C49 -0.1(10) . . . . ?
C1 N2 C3 N3 176.2(7) . . . . ?
C1 N2 C3 C31 -3.8(10) . . . . ?
C1 N2 C2 Ir1 -176.4(6) . . . . ?
C1 N2 C2 N1 -1.2(10) . . . . ?
C1 C4 C5 C14 0.3(15) . . . . ?
C4 C1 C16 C15 2.1(13) . . . . ?
C4 C1 C16 C18 -176.3(8) . . . . ?
C4 C5 C14 C15 1.0(17) . . . . ?
C5 C14 C15 C16 -0.9(16) . . . . ?
C14 C15 C16 C1 -0.7(13) . . . . ?
C14 C15 C16 C18 177.8(9) . . . . ?
C16 C1 C4 C5 -1.9(13) . . . . ?
C16 C1 C4 C17 178.7(9) . . . . ?
C17 C4 C5 C14 179.8(10) . . . . ?
C3 N2 C1 C4 -86.9(9) . . . . ?
C3 N2 C1 C16 93.7(8) . . . . ?
C3 N2 C2 Ir1 5.6(8) . . . . ?
C3 N2 C2 N1 -179.2(6) . . . . ?
C2 N1 C11 C12 -87.1(12) . . . . ?
C2 N1 C11 C12A 102(2) . . . . ?
C2 N2 C1 C4 95.1(9) . . . . ?
C2 N2 C1 C16 -84.3(10) . . . . ?
C2 N2 C3 N3 -5.6(9) . . . . ?
C2 N2 C3 C31 174.3(6) . . . . ?
C11 N1 C2 Ir1 -11.0(13) . . . . ?
C11 N1 C2 N2 175.1(9) . . . . ?
C6 C32 C33 C34 -1.0(11) . . . . ?
C32 C6 C36 N5 -178.2(6) . . . . ?
C32 C6 C36 C35 1.0(10) . . . . ?
C32 C33 C34 C35 0.5(11) . . . . ?
C33 C34 C35 C36 0.7(11) . . . . ?
C34 C35 C36 N5 177.7(6) . . . . ?
C34 C35 C36 C6 -1.5(11) . . . . ?
C36 N5 C37 C38 -175.0(7) . . . . ?
C36 C6 C32 C33 0.3(10) . . . . ?
C37 N5 C36 C6 176.0(7) . . . . ?
C37 N5 C36 C35 -3.3(12) . . . . ?
C37 C38 C39 N4 -1.0(9) . . . . ?
C39 N4 N5 C36 175.2(6) . . . . ?
C39 N4 N5 C37 -1.7(7) . . . . ?
C41 C42 C43 C44 -0.7(12) . . . . ?
C42 C41 C46 N7 -178.8(6) . . . . ?
C42 C41 C46 C45 0.6(11) . . . . ?
C42 C43 C44 C45 0.5(12) . . . . ?
C43 C44 C45 C46 0.1(12) . . . . ?
C44 C45 C46 N7 178.6(7) . . . . ?
C44 C45 C46 C41 -0.7(12) . . . . ?
C46 N7 C47 C48 -174.0(7) . . . . ?
C46 C41 C42 C43 0.1(10) . . . . ?
C47 N7 C46 C41 171.8(8) . . . . ?
C47 N7 C46 C45 -7.7(12) . . . . ?
C47 C48 C49 N6 0.0(10) . . . . ?
C49 N6 N7 C46 175.1(6) . . . . ?
C49 N6 N7 C47 -0.1(8) . . . . ?

_shelx_res_file                  
; 
TITL ts23_a.res in Pnna 
    ts23.res 
    created by SHELXL-2019/3 at 15:05:11 on 03-Sep-2025 
REM Old TITL TS23 in Pnna 
REM SHELXT solution in Pnna: R1 0.148, Rweak 0.003, Alpha 0.040 
REM <I/s> 0.309 for 713 systematic absences, Orientation as input 
REM Formula found by SHELXT: C33 N6 Cl3 Ir 
CELL 0.71073 18.1935 30.0042 12.5245 90 90 90 
ZERR 8 0.0012 0.002 0.0008 0 0 0 
LATT 1 
SYMM 0.5-X,-Y,+Z 
SYMM 0.5-X,0.5+Y,0.5-Z 
SYMM +X,0.5-Y,0.5-Z 
SFAC C H Cl Ir N 
UNIT 264 272 24 8 56 
CONF 
BOND 
SIMU 
DELU 
  
L.S. 16 
PLAN  7 
SIZE 0.08 0.11 0.32 
TEMP -123.15 
CONF 
LIST 4 
MORE -1 
fmap 2 
acta 
BOND $H 
REM <olex2.extras> 
REM <HklSrc "%.\\TS23.hkl"> 
REM </olex2.extras> 
  
WGHT    0.044200   41.007500 
FVAR       0.12985   0.60940 
IR1   4    0.532447    0.345894    0.484280    11.00000    0.03413    0.01904 = 
         0.03261    0.00345   -0.00381   -0.00710 
N1    5    0.632745    0.425789    0.412409    11.00000    0.05702    0.03576 = 
         0.03820    0.00252    0.00176   -0.02534 
AFIX  43 
H1    2    0.662612    0.435992    0.362841    11.00000   -1.20000 
AFIX   0 
N2    5    0.606128    0.373709    0.288420    11.00000    0.02393    0.02518 = 
         0.04377   -0.00189    0.00664   -0.00270 
N3    5    0.532408    0.315590    0.333826    11.00000    0.03006    0.02225 = 
         0.03258    0.00476   -0.00095   -0.00357 
N4    5    0.436137    0.376584    0.457889    11.00000    0.04064    0.02096 = 
         0.03073    0.00335    0.00056   -0.00434 
N5    5    0.407785    0.400464    0.541782    11.00000    0.03640    0.02581 = 
         0.03762    0.00128   -0.00242   -0.00783 
N6    5    0.620421    0.310239    0.534687    11.00000    0.03932    0.02607 = 
         0.03178    0.00018   -0.00663   -0.00590 
N7    5    0.603971    0.269989    0.580489    11.00000    0.04142    0.02103 = 
         0.03579    0.00266   -0.00381    0.00067 
C1    1    0.651257    0.395778    0.209442    11.00000    0.04435    0.02903 = 
         0.05235   -0.00877    0.02015   -0.01178 
C4    1    0.724507    0.380773    0.198622    11.00000    0.03967    0.06094 = 
         0.06911   -0.02980    0.02254   -0.01976 
C5    1    0.767125    0.401113    0.121919    11.00000    0.07040    0.08503 = 
         0.08957   -0.04957    0.04814   -0.03549 
AFIX  43 
H5    2    0.816540    0.391694    0.112345    11.00000   -1.20000 
AFIX   0 
C14   1    0.740055    0.434351    0.059649    11.00000    0.11999    0.07560 = 
         0.06946   -0.04147    0.06737   -0.05235 
AFIX  43 
H14   2    0.770837    0.447261    0.006759    11.00000   -1.20000 
AFIX   0 
C15   1    0.667179    0.450310    0.071368    11.00000    0.13392    0.04100 = 
         0.05318   -0.00732    0.03954   -0.03255 
AFIX  43 
H15   2    0.649235    0.473855    0.027867    11.00000   -1.20000 
AFIX   0 
C16   1    0.622028    0.430314    0.149295    11.00000    0.07580    0.02705 = 
         0.04439   -0.00641    0.01769   -0.01510 
C17   1    0.755206    0.344578    0.264984    11.00000    0.02880    0.08389 = 
         0.11506   -0.02954    0.00507    0.01357 
AFIX 137 
H17A  2    0.740543    0.349009    0.339524    11.00000   -1.50000 
H17B  2    0.808951    0.344876    0.259811    11.00000   -1.50000 
H17C  2    0.736489    0.315836    0.239642    11.00000   -1.50000 
AFIX   0 
C18   1    0.545890    0.447270    0.166766    11.00000    0.08766    0.03405 = 
         0.06104    0.01060    0.00037    0.00627 
AFIX 137 
H18A  2    0.513871    0.422533    0.187915    11.00000   -1.50000 
H18B  2    0.527410    0.460575    0.100539    11.00000   -1.50000 
H18C  2    0.546374    0.469840    0.223321    11.00000   -1.50000 
AFIX   0 
C31   1    0.571078    0.319126    0.146513    11.00000    0.04626    0.02732 = 
         0.04955   -0.00651    0.00942   -0.00502 
AFIX 137 
H31A  2    0.557628    0.343596    0.098509    11.00000   -1.50000 
H31B  2    0.536599    0.294353    0.136936    11.00000   -1.50000 
H31C  2    0.621027    0.309035    0.129976    11.00000   -1.50000 
AFIX   0 
C3    1    0.567993    0.334993    0.259642    11.00000    0.02405    0.02174 = 
         0.04096   -0.00007    0.00103    0.00434 
C2    1    0.596225    0.389269    0.391509    11.00000    0.02760    0.02347 = 
         0.04135    0.00372   -0.00211   -0.00561 
C11   1    0.627608    0.450489    0.510610    11.00000    0.11277    0.04543 = 
         0.04314   -0.00904    0.01334   -0.04517 
PART 1 
AFIX  43 
H11   2    0.660353    0.445402    0.568423    21.00000   -1.20000 
AFIX  43 
PART 2 
H11A  2    0.583966    0.467865    0.511859   -21.00000   -1.20000 
AFIX   0 
PART 1 
C12   1    0.577085    0.479338    0.515646    21.00000    0.07422    0.04562 = 
         0.05419   -0.01370    0.02327   -0.03183 
AFIX  43 
H12   2    0.546096    0.486013    0.456729    21.00000   -1.20000 
AFIX   0 
C13   1    0.569761    0.502052    0.620661    21.00000    0.11247    0.04314 = 
         0.07645   -0.01990    0.05080   -0.03080 
AFIX 137 
H13A  2    0.537604    0.528066    0.613130    21.00000   -1.50000 
H13B  2    0.618339    0.511705    0.645321    21.00000   -1.50000 
H13C  2    0.548514    0.481352    0.672725    21.00000   -1.50000 
AFIX   0 
PART 2 
C12A  1    0.664272    0.456019    0.596674   -21.00000    0.04474    0.04908 = 
         0.05331   -0.01453    0.00266    0.01193 
AFIX  43 
H12A  2    0.709794    0.440623    0.601169   -21.00000   -1.20000 
AFIX   0 
C13A  1    0.642858    0.485257    0.695690   -21.00000    0.09383    0.04764 = 
         0.04963   -0.01824    0.01512   -0.02729 
AFIX 137 
H13D  2    0.628209    0.515027    0.671537   -21.00000   -1.50000 
H13E  2    0.685169    0.487760    0.743741   -21.00000   -1.50000 
H13F  2    0.601813    0.471255    0.733669   -21.00000   -1.50000 
AFIX   0 
PART 0 
C6    1    0.518648    0.377621    0.626775    11.00000    0.04299    0.01405 = 
         0.03575    0.00699   -0.00579   -0.01047 
C32   1    0.561526    0.377374    0.719416    11.00000    0.05390    0.02412 = 
         0.03504    0.00960   -0.01116   -0.01014 
AFIX  43 
H32   2    0.607237    0.362070    0.719475    11.00000   -1.20000 
AFIX   0 
C33   1    0.538422    0.399115    0.811296    11.00000    0.06636    0.02651 = 
         0.03553    0.00438   -0.01370   -0.01302 
AFIX  43 
H33   2    0.568265    0.398012    0.873482    11.00000   -1.20000 
AFIX   0 
C34   1    0.472873    0.422327    0.814077    11.00000    0.07426    0.02846 = 
         0.03356    0.00113    0.00463   -0.00443 
AFIX  43 
H34   2    0.458360    0.437148    0.877703    11.00000   -1.20000 
AFIX   0 
C35   1    0.428556    0.424102    0.725383    11.00000    0.05290    0.02517 = 
         0.03690    0.00224    0.00453   -0.00772 
AFIX  43 
H35   2    0.383620    0.440226    0.725969    11.00000   -1.20000 
AFIX   0 
C36   1    0.451970    0.401367    0.634505    11.00000    0.04104    0.02159 = 
         0.03525    0.00429    0.00015   -0.01250 
C37   1    0.340323    0.416105    0.516162    11.00000    0.03794    0.02751 = 
         0.04973    0.00374    0.00031   -0.00406 
AFIX  43 
H37   2    0.309726    0.433975    0.560266    11.00000   -1.20000 
AFIX   0 
C38   1    0.324038    0.401571    0.415292    11.00000    0.04531    0.03005 = 
         0.05488    0.00621   -0.01314    0.00074 
AFIX  43 
H38   2    0.280330    0.407314    0.376139    11.00000   -1.20000 
AFIX   0 
C39   1    0.384064    0.376795    0.381666    11.00000    0.04283    0.02946 = 
         0.03828    0.00535   -0.00699   -0.00757 
AFIX  43 
H39   2    0.387851    0.362130    0.314666    11.00000   -1.20000 
AFIX   0 
C41   1    0.480750    0.292004    0.552641    11.00000    0.03916    0.02173 = 
         0.02742   -0.00040    0.00106   -0.00849 
C42   1    0.405407    0.282448    0.562359    11.00000    0.04115    0.02946 = 
         0.03170   -0.00062   -0.00268   -0.00967 
AFIX  43 
H42   2    0.370238    0.303649    0.538614    11.00000   -1.20000 
AFIX   0 
C43   1    0.381632    0.242373    0.606268    11.00000    0.04520    0.03901 = 
         0.03704    0.00132    0.00895   -0.01848 
AFIX  43 
H43   2    0.330484    0.236633    0.612892    11.00000   -1.20000 
AFIX   0 
C44   1    0.432267    0.210543    0.640657    11.00000    0.06708    0.02587 = 
         0.04155    0.00504    0.01053   -0.01102 
AFIX  43 
H44   2    0.415575    0.183153    0.669982    11.00000   -1.20000 
AFIX   0 
C45   1    0.506594    0.218880    0.632038    11.00000    0.05755    0.02494 = 
         0.03494    0.00507    0.00209    0.00181 
AFIX  43 
H45   2    0.541951    0.197617    0.654858    11.00000   -1.20000 
AFIX   0 
C46   1    0.527613    0.259099    0.589199    11.00000    0.04198    0.02795 = 
         0.02616    0.00149   -0.00361   -0.00521 
C47   1    0.665988    0.250485    0.615584    11.00000    0.04366    0.03311 = 
         0.04899    0.00249   -0.00530    0.00978 
AFIX  43 
H47   2    0.669077    0.222353    0.650096    11.00000   -1.20000 
AFIX   0 
C48   1    0.724425    0.278307    0.592926    11.00000    0.03936    0.05854 = 
         0.05024   -0.00386   -0.00725    0.00644 
AFIX  43 
H48   2    0.774899    0.273398    0.608395    11.00000   -1.20000 
AFIX   0 
C49   1    0.693406    0.314993    0.542649    11.00000    0.03096    0.04495 = 
         0.04599    0.00616   -0.00598   -0.00788 
AFIX  43 
H49   2    0.720245    0.340020    0.517376    11.00000   -1.20000 
AFIX   0 
  
CL1S  3    0.395716    0.126394    0.414728    11.00000    0.05289    0.08951 = 
         0.05685    0.01939    0.00814    0.01131 
CL2S  3    0.247893    0.141660    0.333910    11.00000    0.06123    0.05719 = 
         0.05759   -0.00333   -0.00695    0.01175 
C1S   1    0.324152    0.164907    0.402206    11.00000    0.05640    0.04557 = 
         0.05850    0.00219    0.00387    0.00454 
AFIX  23 
H1SA  2    0.341979    0.191371    0.362734    11.00000   -1.20000 
H1SB  2    0.308465    0.174783    0.474102    11.00000   -1.20000 
AFIX   0 
  
CL2   3    0.750000    0.500000    0.330386    10.50000    0.03012    0.02257 = 
         0.06256    0.00000    0.00000   -0.00165 
CL1   3    0.404091    0.250000    0.250000    10.50000    0.03093    0.02972 = 
         0.04375   -0.00421    0.00000    0.00000 
HKLF 4 
  
  
  
  
REM  ts23_a.res in Pnna 
REM wR2 = 0.1214, GooF = S = 1.044, Restrained GooF = 1.021 for all data 
REM R1 = 0.0446 for 5022 Fo > 4sig(Fo) and 0.0929 for all 7882 data 
REM 422 parameters refined using 408 restraints 
  
END 
  
WGHT      0.0442     41.0210 
  
REM Highest difference peak  3.145,  deepest hole -1.356,  1-sigma level  0.157 
Q1    1   0.6303  0.5174  0.8607  11.00000  0.05    3.15 
Q2    1   0.7387  0.5015  0.7864  11.00000  0.05    2.15 
Q3    1   0.4688  0.4614  0.9821  11.00000  0.05    2.14 
Q4    1   0.5254  0.3428  0.5491  11.00000  0.05    1.10 
Q5    1   0.5656  0.4815  0.4883  11.00000  0.05    0.79 
Q6    1   0.4964  0.3477  0.3767  11.00000  0.05    0.73 
Q7    1   0.5288  0.3781  0.5579  11.00000  0.05    0.70 
;
_shelx_res_checksum              12386
_olex2_submission_special_instructions 'No special instructions were received'
####################################################################### 
# 
# This file contains crystal structure data downloaded from the 
# Cambridge Structural Database (CSD) hosted by the Cambridge 
# Crystallographic Data Centre (CCDC).
# 
# Full information about CCDC data access policies and citation 
# guidelines are available at http://www.ccdc.cam.ac.uk/access/V1 
# 
# Audit and citation data items may have been added by the CCDC. 
# Please retain this information to preserve the provenance of 
# this file and to allow appropriate attribution of the data. 
# 
#######################################################################

data_F2ppy-dmp-Ph
_database_code_depnum_ccdc_archive 'CCDC 2518475'
loop_
_audit_author_name
_audit_author_address
'Thomas Teets'
;University of Houston
United States of America
;
_audit_update_record             
;
2025-12-23 deposited with the CCDC.	2026-03-19 downloaded from the CCDC.
;
_audit_creation_date             2025-10-15
_audit_creation_method           
; 
Olex2 1.5 
(compiled 2025.07.13 svn.rb7424aed for OlexSys, GUI svn.r7314) 
;
_shelx_SHELXL_version_number     2019/3
_chemical_name_common            ?
_chemical_name_systematic        ?
_chemical_formula_moiety         'C41 H35 F4 Ir N5, F6 P, C H2 Cl2'
_chemical_formula_sum            'C42 H37 Cl2 F10 Ir N5 P'
_chemical_formula_weight         1095.83
_chemical_melting_point          ?
loop_
_atom_type_symbol
_atom_type_description
_atom_type_scat_dispersion_real
_atom_type_scat_dispersion_imag
_atom_type_scat_source
C C 0.0033 0.0016 'International Tables Vol C Tables 4.2.6.8 and 6.1.1.4'
H H 0.0000 0.0000 'International Tables Vol C Tables 4.2.6.8 and 6.1.1.4'
N N 0.0061 0.0033 'International Tables Vol C Tables 4.2.6.8 and 6.1.1.4'
F F 0.0171 0.0103 'International Tables Vol C Tables 4.2.6.8 and 6.1.1.4'
P P 0.1023 0.0942 'International Tables Vol C Tables 4.2.6.8 and 6.1.1.4'
Ir Ir -1.4442 7.9887 'International Tables Vol C Tables 4.2.6.8 and 6.1.1.4'
Cl Cl 0.1484 0.1585 'International Tables Vol C Tables 4.2.6.8 and 6.1.1.4'

_shelx_space_group_comment       
; 
The symmetry employed for this shelxl refinement is uniquely defined 
by the following loop, which should always be used as a source of 
symmetry information in preference to the above space-group names. 
They are only intended as comments. 
;
_space_group_crystal_system      triclinic
_space_group_IT_number           2
_space_group_name_H-M_alt        'P -1'
_space_group_name_Hall           '-P 1'
loop_
_space_group_symop_operation_xyz
'x, y, z'
'-x, -y, -z'

_cell_length_a                   9.8521(4)
_cell_length_b                   11.6556(5)
_cell_length_c                   18.7639(8)
_cell_angle_alpha                83.4190(10)
_cell_angle_beta                 77.6680(10)
_cell_angle_gamma                88.6070(10)
_cell_volume                     2091.11(15)
_cell_formula_units_Z            2
_cell_measurement_reflns_used    9891
_cell_measurement_temperature    150(2)
_cell_measurement_theta_max      27.60
_cell_measurement_theta_min      3.00
_shelx_estimated_absorpt_T_max   0.795
_shelx_estimated_absorpt_T_min   0.518
_exptl_absorpt_coefficient_mu    3.442
_exptl_absorpt_correction_T_max  0.7456
_exptl_absorpt_correction_T_min  0.6190
_exptl_absorpt_correction_type   multi-scan
_exptl_absorpt_process_details   
; 
SADABS-2016/2 (Bruker,2016/2) was used for absorption correction. 
wR2(int) was 0.0589 before and 0.0364 after correction. 
The Ratio of minimum to maximum transmission is 0.8302. 
The \l/2 correction factor is Not present. 
;
_exptl_absorpt_special_details   ?
_exptl_crystal_colour            yellow
_exptl_crystal_colour_primary    yellow
_exptl_crystal_density_diffrn    1.740
_exptl_crystal_density_meas      ?
_exptl_crystal_density_method    ?
_exptl_crystal_description       plate
_exptl_crystal_F_000             1080
_exptl_crystal_size_max          0.22
_exptl_crystal_size_mid          0.19
_exptl_crystal_size_min          0.07
_exptl_transmission_factor_max   ?
_exptl_transmission_factor_min   ?
_diffrn_reflns_av_R_equivalents  0.0272
_diffrn_reflns_av_unetI/netI     0.0355
_diffrn_reflns_Laue_measured_fraction_full 0.987
_diffrn_reflns_Laue_measured_fraction_max 0.979
_diffrn_reflns_limit_h_max       12
_diffrn_reflns_limit_h_min       -12
_diffrn_reflns_limit_k_max       14
_diffrn_reflns_limit_k_min       -14
_diffrn_reflns_limit_l_max       24
_diffrn_reflns_limit_l_min       -24
_diffrn_reflns_number            20901
_diffrn_reflns_point_group_measured_fraction_full 0.987
_diffrn_reflns_point_group_measured_fraction_max 0.979
_diffrn_reflns_theta_full        25.242
_diffrn_reflns_theta_max         27.102
_diffrn_reflns_theta_min         3.064
_diffrn_ambient_temperature      149.99
_diffrn_detector_area_resol_mean ?
_diffrn_measured_fraction_theta_full 0.987
_diffrn_measured_fraction_theta_max 0.979
_diffrn_measurement_device_type  'Bruker APEX-II CCD'
_diffrn_measurement_method       '\f and \w scans'
_diffrn_radiation_type           MoK\a
_diffrn_radiation_wavelength     0.71073
_diffrn_source                   ?
_diffrn_source_current           30.0
_diffrn_source_power             1.5
_diffrn_source_voltage           50.0
_diffrn_standards_number         0
_reflns_Friedel_coverage         0.000
_reflns_Friedel_fraction_full    .
_reflns_Friedel_fraction_max     .
_reflns_number_gt                8356
_reflns_number_total             9036
_reflns_special_details          
; 
 Reflections were merged by SHELXL according to the crystal 
 class for the calculation of statistics and refinement. 
  
 _reflns_Friedel_fraction is defined as the number of unique 
 Friedel pairs measured divided by the number that would be 
 possible theoretically, ignoring centric projections and 
 systematic absences. 
;
_reflns_threshold_expression     'I > 2\s(I)'
_computing_cell_refinement       'Bruker SAINT'
_computing_data_collection       'Bruker APEX2'
_computing_data_reduction        'Bruker SAINT'
_computing_molecular_graphics    'Olex2 1.5 (Dolomanov et al., 2009)'
_computing_publication_material  'Olex2 1.5 (Dolomanov et al., 2009)'
_computing_structure_refinement  'SHELXL 2019/3 (Sheldrick, 2015)'
_computing_structure_solution    'SHELXT 2018/2 (Sheldrick, 2018)'
_refine_diff_density_max         1.623
_refine_diff_density_min         -0.719
_refine_diff_density_rms         0.093
_refine_ls_extinction_coef       .
_refine_ls_extinction_method     none
_refine_ls_goodness_of_fit_ref   1.051
_refine_ls_hydrogen_treatment    mixed
_refine_ls_matrix_type           full
_refine_ls_number_parameters     559
_refine_ls_number_reflns         9036
_refine_ls_number_restraints     2
_refine_ls_R_factor_all          0.0268
_refine_ls_R_factor_gt           0.0238
_refine_ls_restrained_S_all      1.051
_refine_ls_shift/su_max          0.001
_refine_ls_shift/su_mean         0.000
_refine_ls_structure_factor_coef Fsqd
_refine_ls_weighting_details     
'w=1/[\s^2^(Fo^2^)+(0.0272P)^2^+1.2772P] where P=(Fo^2^+2Fc^2^)/3'
_refine_ls_weighting_scheme      calc
_refine_ls_wR_factor_gt          0.0565
_refine_ls_wR_factor_ref         0.0579
_refine_special_details          ?
_olex2_refinement_description    
; 
1. Fixed Uiso 
 At 1.2 times of: 
  All C(H) groups, All C(H,H) groups, All N(H) groups 
 At 1.5 times of: 
  All C(H,H,H) groups 
2. Restrained distances 
 N3-H3 = N1-H1 
 0.88 with sigma of 0.02 
3.a Secondary CH2 refined with riding coordinates: 
 C51(H51A,H51B), C52(H52A,H52B), C61(H61A,H61B) 
3.b Aromatic/amide H refined with riding coordinates: 
 C21(H21), C11(H11), C110(H110), C210(H210), C12(H12), C22(H22), C36(H36), 
 C32(H32), C28(H28), C34(H34), C14(H14), C33(H33), C18(H18), C43(H43), C44(H44), 
  C23(H23), C45(H45), C24(H24), C13(H13), C35(H35) 
3.c Idealised Me refined as rotating group: 
 C48(H48A,H48B,H48C), C47(H47A,H47B,H47C), C53(H53A,H53B,H53C) 
;
_atom_sites_solution_hydrogens   mixed
_atom_sites_solution_primary     ?
_atom_sites_solution_secondary   ?
loop_
_atom_site_label
_atom_site_type_symbol
_atom_site_fract_x
_atom_site_fract_y
_atom_site_fract_z
_atom_site_U_iso_or_equiv
_atom_site_adp_type
_atom_site_occupancy
_atom_site_site_symmetry_order
_atom_site_calc_flag
_atom_site_refinement_flags_posn
_atom_site_refinement_flags_adp
_atom_site_refinement_flags_occupancy
_atom_site_disorder_assembly
_atom_site_disorder_group
Ir1 Ir 0.37098(2) 0.78428(2) 0.32150(2) 0.01351(4) Uani 1 1 d . . . . .
P1 P -0.05658(8) 0.41202(7) 0.18986(5) 0.02731(18) Uani 1 1 d . . . . .
Cl2 Cl 0.56823(13) 1.10669(13) 0.13477(7) 0.0685(3) Uani 1 1 d . . . . .
Cl1 Cl 0.84717(18) 1.02469(14) 0.13031(10) 0.0961(5) Uani 1 1 d . . . . .
F12 F -0.02906(19) 0.89116(16) 0.55279(10) 0.0318(4) Uani 1 1 d . . . . .
N3 N 0.5239(2) 0.7992(2) 0.22447(13) 0.0170(5) Uani 1 1 d D . . . .
H3 H 0.607(2) 0.830(3) 0.2142(17) 0.020 Uiso 1 1 d D U . . .
N5 N 0.3212(2) 0.9550(2) 0.29935(13) 0.0190(5) Uani 1 1 d . . . . .
N4 N 0.4225(2) 0.6197(2) 0.35754(13) 0.0164(5) Uani 1 1 d . . . . .
N2 N 0.3613(2) 0.7228(2) 0.17428(12) 0.0155(5) Uani 1 1 d . . . . .
F11 F 0.1604(2) 0.52149(18) 0.56611(12) 0.0476(6) Uani 1 1 d . . . . .
F22 F 0.7419(2) 0.81350(19) 0.49597(11) 0.0392(5) Uani 1 1 d . . . . .
C111 C 0.2312(3) 0.7603(2) 0.41832(15) 0.0164(5) Uani 1 1 d . . . . .
F21 F 0.5970(2) 1.15762(17) 0.38188(14) 0.0454(5) Uani 1 1 d . . . . .
C211 C 0.4937(3) 0.8598(2) 0.37808(15) 0.0165(5) Uani 1 1 d . . . . .
N1 N 0.1559(2) 0.6677(2) 0.25020(13) 0.0211(5) Uani 1 1 d D . . . .
H1 H 0.140(3) 0.638(3) 0.2127(14) 0.025 Uiso 1 1 d D U . . .
C2 C 0.2755(3) 0.7178(2) 0.24514(15) 0.0161(5) Uani 1 1 d . . . . .
C3 C 0.4944(3) 0.7662(2) 0.16673(15) 0.0160(5) Uani 1 1 d . . . . .
F36 F -0.2158(2) 0.4211(2) 0.18466(13) 0.0546(6) Uani 1 1 d . . . . .
F35 F 0.1024(2) 0.4036(2) 0.19419(16) 0.0652(8) Uani 1 1 d . . . . .
F34 F -0.0413(3) 0.5492(2) 0.17703(15) 0.0613(7) Uani 1 1 d . . . . .
F33 F -0.0167(3) 0.4117(3) 0.10291(13) 0.0621(7) Uani 1 1 d . . . . .
C21 C 0.2214(3) 0.9924(3) 0.26282(17) 0.0251(6) Uani 1 1 d . . . . .
H21 H 0.172520 0.937129 0.244507 0.030 Uiso 1 1 calc R U . . .
F32 F -0.0971(3) 0.4137(3) 0.27528(12) 0.0651(7) Uani 1 1 d . . . . .
C16 C 0.2407(3) 0.6506(2) 0.45847(15) 0.0185(6) Uani 1 1 d . . . . .
C11 C 0.5292(3) 0.5591(3) 0.32151(16) 0.0218(6) Uani 1 1 d . . . . .
H11 H 0.582490 0.593023 0.275996 0.026 Uiso 1 1 calc R U . . .
C25 C 0.3927(3) 1.0343(3) 0.32558(16) 0.0214(6) Uani 1 1 d . . . . .
C15 C 0.3460(3) 0.5724(2) 0.42324(16) 0.0203(6) Uani 1 1 d . . . . .
C110 C 0.1373(3) 0.8405(2) 0.45135(16) 0.0185(6) Uani 1 1 d . . . . .
H110 H 0.128590 0.914827 0.426079 0.022 Uiso 1 1 calc R U . . .
C31 C 0.5980(3) 0.7677(2) 0.09642(15) 0.0184(6) Uani 1 1 d . . . . .
C41 C 0.3220(3) 0.6722(2) 0.11435(15) 0.0178(5) Uani 1 1 d . . . . .
C26 C 0.4944(3) 0.9816(2) 0.36635(16) 0.0200(6) Uani 1 1 d . . . . .
F31 F -0.0652(3) 0.2756(2) 0.1993(2) 0.0774(9) Uani 1 1 d . . . . .
C210 C 0.5792(3) 0.8044(3) 0.42161(16) 0.0210(6) Uani 1 1 d . . . . .
H210 H 0.579940 0.722520 0.430399 0.025 Uiso 1 1 calc R U . . .
C51 C 0.0491(3) 0.6465(3) 0.31851(16) 0.0257(7) Uani 1 1 d . . . . .
H51A H 0.095631 0.632391 0.360536 0.031 Uiso 1 1 calc R U . . .
H51B H -0.003214 0.575862 0.316702 0.031 Uiso 1 1 calc R U . . .
C19 C 0.0578(3) 0.8114(3) 0.52037(16) 0.0223(6) Uani 1 1 d . . . . .
C48 C 0.1967(3) 0.8591(3) 0.08412(19) 0.0314(7) Uani 1 1 d . . . . .
H48A H 0.105922 0.856084 0.118085 0.047 Uiso 1 1 calc R U . . .
H48B H 0.188976 0.903592 0.037565 0.047 Uiso 1 1 calc R U . . .
H48C H 0.264233 0.896274 0.105564 0.047 Uiso 1 1 calc R U . . .
C12 C 0.5630(3) 0.4503(3) 0.34852(18) 0.0283(7) Uani 1 1 d . . . . .
H12 H 0.639380 0.410026 0.322518 0.034 Uiso 1 1 calc R U . . .
C42 C 0.2445(3) 0.7380(3) 0.07048(16) 0.0228(6) Uani 1 1 d . . . . .
C29 C 0.6629(3) 0.8695(3) 0.45190(17) 0.0257(7) Uani 1 1 d . . . . .
C22 C 0.1878(4) 1.1070(3) 0.25105(18) 0.0331(8) Uani 1 1 d . . . . .
H22 H 0.116741 1.130319 0.225284 0.040 Uiso 1 1 calc R U . . .
C17 C 0.1556(3) 0.6265(3) 0.52755(17) 0.0276(7) Uani 1 1 d . . . . .
C36 C 0.7251(3) 0.7125(3) 0.09855(17) 0.0242(6) Uani 1 1 d . . . . .
H36 H 0.739659 0.672053 0.143191 0.029 Uiso 1 1 calc R U . . .
C27 C 0.5865(3) 1.0414(3) 0.39614(18) 0.0274(7) Uani 1 1 d . . . . .
C47 C 0.4392(3) 0.4869(3) 0.15351(18) 0.0291(7) Uani 1 1 d . . . . .
H47A H 0.445025 0.407073 0.141423 0.044 Uiso 1 1 calc R U . . .
H47B H 0.389875 0.488576 0.204605 0.044 Uiso 1 1 calc R U . . .
H47C H 0.533046 0.518032 0.147072 0.044 Uiso 1 1 calc R U . . .
C46 C 0.3621(3) 0.5587(3) 0.10373(16) 0.0217(6) Uani 1 1 d . . . . .
C32 C 0.5783(3) 0.8281(3) 0.03110(17) 0.0258(6) Uani 1 1 d . . . . .
H32 H 0.492325 0.865511 0.028756 0.031 Uiso 1 1 calc R U . . .
C28 C 0.6719(3) 0.9878(3) 0.43918(18) 0.0304(7) Uani 1 1 d . . . . .
H28 H 0.733453 1.030182 0.458929 0.036 Uiso 1 1 calc R U . . .
C34 C 0.8097(3) 0.7776(3) -0.02862(19) 0.0338(8) Uani 1 1 d . . . . .
H34 H 0.881716 0.781169 -0.071504 0.041 Uiso 1 1 calc R U . . .
C14 C 0.3751(4) 0.4606(3) 0.45098(18) 0.0322(7) Uani 1 1 d . . . . .
H14 H 0.319304 0.425864 0.495541 0.039 Uiso 1 1 calc R U . . .
C33 C 0.6852(4) 0.8331(3) -0.03054(18) 0.0321(7) Uani 1 1 d . . . . .
H33 H 0.672533 0.875569 -0.074959 0.039 Uiso 1 1 calc R U . . .
C18 C 0.0627(3) 0.7046(3) 0.56010(17) 0.0291(7) Uani 1 1 d . . . . .
H18 H 0.004979 0.686235 0.607356 0.035 Uiso 1 1 calc R U . . .
C43 C 0.2119(3) 0.6881(3) 0.01206(17) 0.0275(7) Uani 1 1 d . . . . .
H43 H 0.160479 0.731269 -0.019292 0.033 Uiso 1 1 calc R U . . .
C44 C 0.2530(3) 0.5779(3) -0.00072(18) 0.0320(7) Uani 1 1 d . . . . .
H44 H 0.230546 0.545829 -0.041063 0.038 Uiso 1 1 calc R U . . .
C23 C 0.2589(4) 1.1879(3) 0.2773(2) 0.0370(8) Uani 1 1 d . . . . .
H23 H 0.237571 1.267669 0.269682 0.044 Uiso 1 1 calc R U . . .
C45 C 0.3269(3) 0.5128(3) 0.04449(17) 0.0266(7) Uani 1 1 d . . . . .
H45 H 0.353987 0.436199 0.035165 0.032 Uiso 1 1 calc R U . . .
C24 C 0.3611(4) 1.1516(3) 0.31451(19) 0.0322(7) Uani 1 1 d . . . . .
H24 H 0.410405 1.206607 0.332819 0.039 Uiso 1 1 calc R U . . .
C13 C 0.4848(4) 0.4005(3) 0.41378(18) 0.0342(8) Uani 1 1 d . . . . .
H13 H 0.506135 0.324943 0.433186 0.041 Uiso 1 1 calc R U . . .
C35 C 0.8291(3) 0.7166(3) 0.03626(19) 0.0321(7) Uani 1 1 d . . . . .
H35 H 0.914375 0.677553 0.037802 0.039 Uiso 1 1 calc R U . . .
C52 C -0.0503(4) 0.7435(4) 0.3312(2) 0.0476(10) Uani 1 1 d . . . . .
H52A H -0.114963 0.724315 0.379147 0.057 Uiso 1 1 calc R U . . .
H52B H 0.002315 0.813113 0.334859 0.057 Uiso 1 1 calc R U . . .
C61 C 0.7163(5) 1.1167(4) 0.1705(3) 0.0559(11) Uani 1 1 d . . . . .
H61A H 0.692783 1.095323 0.224282 0.067 Uiso 1 1 calc R U . . .
H61B H 0.750386 1.197337 0.160949 0.067 Uiso 1 1 calc R U . . .
C53 C -0.1320(4) 0.7719(5) 0.2756(2) 0.0683(15) Uani 1 1 d . . . . .
H53A H -0.069553 0.791658 0.227736 0.102 Uiso 1 1 calc R U . . .
H53B H -0.192291 0.837919 0.288155 0.102 Uiso 1 1 calc R U . . .
H53C H -0.189078 0.705294 0.273290 0.102 Uiso 1 1 calc R U . . .

loop_
_atom_site_aniso_label
_atom_site_aniso_U_11
_atom_site_aniso_U_22
_atom_site_aniso_U_33
_atom_site_aniso_U_23
_atom_site_aniso_U_13
_atom_site_aniso_U_12
Ir1 0.01419(6) 0.01380(6) 0.01239(6) -0.00207(4) -0.00221(4) 0.00068(3)
P1 0.0258(4) 0.0290(4) 0.0295(4) -0.0049(3) -0.0107(3) 0.0024(3)
Cl2 0.0545(7) 0.0990(10) 0.0502(7) -0.0022(6) -0.0077(5) -0.0219(6)
Cl1 0.1016(11) 0.0770(10) 0.1064(12) -0.0030(9) -0.0231(10) 0.0405(9)
F12 0.0323(10) 0.0304(10) 0.0286(10) -0.0115(8) 0.0062(8) 0.0081(8)
N3 0.0131(10) 0.0192(12) 0.0185(12) -0.0029(9) -0.0023(9) -0.0018(9)
N5 0.0200(11) 0.0195(12) 0.0154(12) -0.0006(9) -0.0003(9) 0.0032(9)
N4 0.0177(11) 0.0164(12) 0.0160(11) -0.0033(9) -0.0050(9) 0.0018(9)
N2 0.0135(10) 0.0191(12) 0.0137(11) -0.0034(9) -0.0017(9) -0.0008(8)
F11 0.0633(14) 0.0312(11) 0.0330(11) 0.0096(9) 0.0159(10) 0.0092(10)
F22 0.0352(11) 0.0520(13) 0.0375(11) -0.0041(10) -0.0237(9) -0.0006(9)
C111 0.0158(12) 0.0193(14) 0.0163(13) -0.0060(11) -0.0058(10) -0.0006(10)
F21 0.0489(12) 0.0226(11) 0.0698(16) -0.0150(10) -0.0180(11) -0.0069(9)
C211 0.0164(12) 0.0191(14) 0.0131(13) -0.0035(10) -0.0005(10) -0.0002(10)
N1 0.0166(11) 0.0303(14) 0.0156(12) -0.0058(10) 0.0003(10) -0.0048(10)
C2 0.0168(12) 0.0163(13) 0.0149(13) -0.0003(10) -0.0036(10) 0.0029(10)
C3 0.0171(12) 0.0133(13) 0.0162(13) 0.0016(10) -0.0018(10) 0.0009(10)
F36 0.0266(11) 0.0908(19) 0.0461(14) -0.0037(13) -0.0102(10) 0.0100(11)
F35 0.0328(12) 0.086(2) 0.0773(19) 0.0207(15) -0.0270(12) -0.0062(12)
F34 0.094(2) 0.0347(13) 0.0656(17) 0.0002(12) -0.0424(15) -0.0035(12)
F33 0.0528(14) 0.099(2) 0.0388(13) -0.0289(14) -0.0095(11) 0.0153(14)
C21 0.0256(15) 0.0277(16) 0.0205(15) -0.0001(12) -0.0039(12) 0.0064(12)
F32 0.0706(17) 0.098(2) 0.0261(12) -0.0023(13) -0.0112(12) -0.0072(15)
C16 0.0224(14) 0.0171(14) 0.0151(13) -0.0033(11) -0.0012(11) 0.0009(11)
C11 0.0214(14) 0.0245(15) 0.0194(14) -0.0071(12) -0.0021(11) 0.0031(11)
C25 0.0249(14) 0.0202(15) 0.0177(14) -0.0035(11) -0.0010(11) 0.0014(11)
C15 0.0259(14) 0.0154(14) 0.0189(14) -0.0030(11) -0.0031(12) 0.0004(11)
C110 0.0190(13) 0.0166(14) 0.0204(14) -0.0033(11) -0.0049(11) 0.0013(10)
C31 0.0178(13) 0.0204(14) 0.0168(14) -0.0062(11) -0.0008(11) -0.0039(10)
C41 0.0165(13) 0.0244(15) 0.0123(13) -0.0037(11) -0.0012(10) -0.0027(10)
C26 0.0238(14) 0.0189(14) 0.0166(14) -0.0048(11) -0.0009(11) 0.0001(11)
F31 0.0820(19) 0.0330(14) 0.131(3) -0.0038(15) -0.056(2) -0.0024(13)
C210 0.0206(14) 0.0241(15) 0.0181(14) -0.0024(11) -0.0031(11) -0.0002(11)
C51 0.0181(14) 0.0402(19) 0.0172(14) -0.0047(13) 0.0016(11) -0.0091(12)
C19 0.0208(14) 0.0242(16) 0.0222(15) -0.0112(12) -0.0012(12) 0.0044(11)
C48 0.0324(17) 0.0328(18) 0.0287(17) 0.0004(14) -0.0088(14) 0.0079(14)
C12 0.0311(16) 0.0240(16) 0.0288(17) -0.0081(13) -0.0029(13) 0.0127(13)
C42 0.0164(13) 0.0305(17) 0.0195(15) 0.0000(12) -0.0009(11) -0.0026(11)
C29 0.0193(14) 0.0386(19) 0.0206(15) -0.0067(13) -0.0058(12) -0.0015(12)
C22 0.0334(17) 0.0347(19) 0.0285(18) 0.0055(14) -0.0064(14) 0.0124(14)
C17 0.0345(17) 0.0219(16) 0.0209(15) 0.0037(12) 0.0034(13) -0.0012(13)
C36 0.0197(14) 0.0270(16) 0.0252(16) -0.0056(13) -0.0019(12) -0.0003(12)
C27 0.0315(16) 0.0186(15) 0.0319(18) -0.0104(13) -0.0022(14) -0.0041(12)
C47 0.0341(17) 0.0225(16) 0.0322(18) -0.0066(13) -0.0093(14) 0.0038(13)
C46 0.0187(13) 0.0265(16) 0.0180(14) -0.0038(12) 0.0011(11) -0.0041(11)
C32 0.0248(15) 0.0295(17) 0.0206(15) 0.0000(12) -0.0004(12) -0.0021(12)
C28 0.0242(15) 0.039(2) 0.0314(18) -0.0176(15) -0.0053(13) -0.0051(13)
C34 0.0292(17) 0.040(2) 0.0254(17) -0.0096(15) 0.0126(14) -0.0086(14)
C14 0.0458(19) 0.0208(16) 0.0248(17) 0.0003(13) 0.0023(15) 0.0054(14)
C33 0.0380(18) 0.0362(19) 0.0182(16) -0.0003(13) 0.0025(14) -0.0089(14)
C18 0.0329(17) 0.0296(17) 0.0192(15) -0.0024(13) 0.0065(13) 0.0006(13)
C43 0.0221(15) 0.043(2) 0.0165(15) -0.0004(13) -0.0044(12) -0.0048(13)
C44 0.0302(17) 0.047(2) 0.0199(16) -0.0109(14) -0.0037(13) -0.0079(14)
C23 0.047(2) 0.0216(17) 0.038(2) 0.0019(14) -0.0039(17) 0.0115(15)
C45 0.0259(15) 0.0297(17) 0.0254(16) -0.0127(13) -0.0021(13) -0.0056(12)
C24 0.0407(19) 0.0198(16) 0.0347(19) -0.0032(13) -0.0049(15) 0.0027(13)
C13 0.051(2) 0.0189(16) 0.0282(17) 0.0008(13) -0.0017(15) 0.0129(14)
C35 0.0195(15) 0.0354(19) 0.0373(19) -0.0104(15) 0.0066(14) 0.0004(13)
C52 0.036(2) 0.059(3) 0.042(2) -0.0030(19) 0.0041(17) 0.0067(18)
C61 0.058(3) 0.067(3) 0.045(2) -0.009(2) -0.012(2) -0.007(2)
C53 0.034(2) 0.122(5) 0.042(3) -0.003(3) 0.0031(19) 0.017(3)

_geom_special_details            
; 
 All esds (except the esd in the dihedral angle between two l.s. planes) 
 are estimated using the full covariance matrix.  The cell esds are taken 
 into account individually in the estimation of esds in distances, angles 
 and torsion angles; correlations between esds in cell parameters are only 
 used when they are defined by crystal symmetry.  An approximate (isotropic) 
 treatment of cell esds is used for estimating esds involving l.s. planes. 
;
loop_
_geom_bond_atom_site_label_1
_geom_bond_atom_site_label_2
_geom_bond_distance
_geom_bond_site_symmetry_2
_geom_bond_publ_flag
Ir1 N3 2.093(2) . ?
Ir1 N5 2.055(2) . ?
Ir1 N4 2.048(2) . ?
Ir1 C111 2.027(3) . ?
Ir1 C211 2.044(3) . ?
Ir1 C2 2.099(3) . ?
P1 F36 1.593(2) . ?
P1 F35 1.586(2) . ?
P1 F34 1.596(2) . ?
P1 F33 1.595(2) . ?
P1 F32 1.569(2) . ?
P1 F31 1.582(3) . ?
Cl2 C61 1.742(5) . ?
Cl1 C61 1.756(5) . ?
F12 C19 1.355(3) . ?
N3 H3 0.878(18) . ?
N3 C3 1.281(4) . ?
N5 C21 1.351(4) . ?
N5 C25 1.370(4) . ?
N4 C11 1.354(3) . ?
N4 C15 1.363(4) . ?
N2 C2 1.411(3) . ?
N2 C3 1.390(3) . ?
N2 C41 1.453(3) . ?
F11 C17 1.354(4) . ?
F22 C29 1.358(4) . ?
C111 C16 1.419(4) . ?
C111 C110 1.400(4) . ?
F21 C27 1.353(4) . ?
C211 C26 1.411(4) . ?
C211 C210 1.393(4) . ?
N1 H1 0.862(18) . ?
N1 C2 1.308(4) . ?
N1 C51 1.475(4) . ?
C3 C31 1.484(4) . ?
C21 H21 0.9500 . ?
C21 C22 1.373(4) . ?
C16 C15 1.464(4) . ?
C16 C17 1.388(4) . ?
C11 H11 0.9500 . ?
C11 C12 1.371(4) . ?
C25 C26 1.468(4) . ?
C25 C24 1.397(4) . ?
C15 C14 1.393(4) . ?
C110 H110 0.9500 . ?
C110 C19 1.373(4) . ?
C31 C36 1.400(4) . ?
C31 C32 1.390(4) . ?
C41 C42 1.395(4) . ?
C41 C46 1.395(4) . ?
C26 C27 1.400(4) . ?
C210 H210 0.9500 . ?
C210 C29 1.381(4) . ?
C51 H51A 0.9900 . ?
C51 H51B 0.9900 . ?
C51 C52 1.484(5) . ?
C19 C18 1.380(4) . ?
C48 H48A 0.9800 . ?
C48 H48B 0.9800 . ?
C48 H48C 0.9800 . ?
C48 C42 1.509(4) . ?
C12 H12 0.9500 . ?
C12 C13 1.374(5) . ?
C42 C43 1.396(4) . ?
C29 C28 1.373(5) . ?
C22 H22 0.9500 . ?
C22 C23 1.381(5) . ?
C17 C18 1.374(4) . ?
C36 H36 0.9500 . ?
C36 C35 1.377(4) . ?
C27 C28 1.378(5) . ?
C47 H47A 0.9800 . ?
C47 H47B 0.9800 . ?
C47 H47C 0.9800 . ?
C47 C46 1.498(4) . ?
C46 C45 1.397(4) . ?
C32 H32 0.9500 . ?
C32 C33 1.385(4) . ?
C28 H28 0.9500 . ?
C34 H34 0.9500 . ?
C34 C33 1.378(5) . ?
C34 C35 1.385(5) . ?
C14 H14 0.9500 . ?
C14 C13 1.378(4) . ?
C33 H33 0.9500 . ?
C18 H18 0.9500 . ?
C43 H43 0.9500 . ?
C43 C44 1.370(5) . ?
C44 H44 0.9500 . ?
C44 C45 1.384(5) . ?
C23 H23 0.9500 . ?
C23 C24 1.375(5) . ?
C45 H45 0.9500 . ?
C24 H24 0.9500 . ?
C13 H13 0.9500 . ?
C35 H35 0.9500 . ?
C52 H52A 0.9900 . ?
C52 H52B 0.9900 . ?
C52 C53 1.454(6) . ?
C61 H61A 0.9900 . ?
C61 H61B 0.9900 . ?
C53 H53A 0.9800 . ?
C53 H53B 0.9800 . ?
C53 H53C 0.9800 . ?

loop_
_geom_angle_atom_site_label_1
_geom_angle_atom_site_label_2
_geom_angle_atom_site_label_3
_geom_angle
_geom_angle_site_symmetry_1
_geom_angle_site_symmetry_3
_geom_angle_publ_flag
N3 Ir1 C2 76.00(10) . . ?
N5 Ir1 N3 89.10(9) . . ?
N5 Ir1 C2 97.70(10) . . ?
N4 Ir1 N3 95.82(9) . . ?
N4 Ir1 N5 172.12(9) . . ?
N4 Ir1 C2 89.48(10) . . ?
C111 Ir1 N3 175.81(10) . . ?
C111 Ir1 N5 94.68(10) . . ?
C111 Ir1 N4 80.23(10) . . ?
C111 Ir1 C211 86.05(10) . . ?
C111 Ir1 C2 105.22(10) . . ?
C211 Ir1 N3 92.85(10) . . ?
C211 Ir1 N5 79.76(10) . . ?
C211 Ir1 N4 93.81(10) . . ?
C211 Ir1 C2 168.66(10) . . ?
F36 P1 F34 91.05(15) . . ?
F36 P1 F33 88.60(13) . . ?
F35 P1 F36 179.40(16) . . ?
F35 P1 F34 88.65(15) . . ?
F35 P1 F33 90.87(15) . . ?
F33 P1 F34 87.99(15) . . ?
F32 P1 F36 90.90(14) . . ?
F32 P1 F35 89.63(15) . . ?
F32 P1 F34 91.50(15) . . ?
F32 P1 F33 179.27(16) . . ?
F32 P1 F31 90.74(18) . . ?
F31 P1 F36 90.67(15) . . ?
F31 P1 F35 89.61(15) . . ?
F31 P1 F34 177.16(18) . . ?
F31 P1 F33 89.79(17) . . ?
Ir1 N3 H3 131(2) . . ?
C3 N3 Ir1 118.42(19) . . ?
C3 N3 H3 110(2) . . ?
C21 N5 Ir1 124.3(2) . . ?
C21 N5 C25 119.0(3) . . ?
C25 N5 Ir1 116.72(19) . . ?
C11 N4 Ir1 123.9(2) . . ?
C11 N4 C15 119.5(2) . . ?
C15 N4 Ir1 116.55(17) . . ?
C2 N2 C41 122.8(2) . . ?
C3 N2 C2 116.1(2) . . ?
C3 N2 C41 120.6(2) . . ?
C16 C111 Ir1 113.86(18) . . ?
C110 C111 Ir1 128.0(2) . . ?
C110 C111 C16 117.9(3) . . ?
C26 C211 Ir1 113.7(2) . . ?
C210 C211 Ir1 127.2(2) . . ?
C210 C211 C26 118.9(3) . . ?
C2 N1 H1 119(2) . . ?
C2 N1 C51 124.6(2) . . ?
C51 N1 H1 116(2) . . ?
N2 C2 Ir1 113.16(18) . . ?
N1 C2 Ir1 133.5(2) . . ?
N1 C2 N2 113.3(2) . . ?
N3 C3 N2 116.3(2) . . ?
N3 C3 C31 122.4(2) . . ?
N2 C3 C31 121.2(2) . . ?
N5 C21 H21 118.6 . . ?
N5 C21 C22 122.8(3) . . ?
C22 C21 H21 118.6 . . ?
C111 C16 C15 115.7(2) . . ?
C17 C16 C111 119.1(2) . . ?
C17 C16 C15 125.1(3) . . ?
N4 C11 H11 118.9 . . ?
N4 C11 C12 122.2(3) . . ?
C12 C11 H11 118.9 . . ?
N5 C25 C26 113.2(2) . . ?
N5 C25 C24 119.7(3) . . ?
C24 C25 C26 127.0(3) . . ?
N4 C15 C16 113.6(2) . . ?
N4 C15 C14 119.6(3) . . ?
C14 C15 C16 126.7(3) . . ?
C111 C110 H110 120.1 . . ?
C19 C110 C111 119.8(3) . . ?
C19 C110 H110 120.1 . . ?
C36 C31 C3 117.2(3) . . ?
C32 C31 C3 123.1(3) . . ?
C32 C31 C36 119.4(3) . . ?
C42 C41 N2 119.0(3) . . ?
C42 C41 C46 122.7(3) . . ?
C46 C41 N2 118.4(2) . . ?
C211 C26 C25 115.9(3) . . ?
C27 C26 C211 118.3(3) . . ?
C27 C26 C25 125.8(3) . . ?
C211 C210 H210 120.3 . . ?
C29 C210 C211 119.5(3) . . ?
C29 C210 H210 120.3 . . ?
N1 C51 H51A 108.9 . . ?
N1 C51 H51B 108.9 . . ?
N1 C51 C52 113.5(3) . . ?
H51A C51 H51B 107.7 . . ?
C52 C51 H51A 108.9 . . ?
C52 C51 H51B 108.9 . . ?
F12 C19 C110 119.2(3) . . ?
F12 C19 C18 117.2(3) . . ?
C110 C19 C18 123.6(3) . . ?
H48A C48 H48B 109.5 . . ?
H48A C48 H48C 109.5 . . ?
H48B C48 H48C 109.5 . . ?
C42 C48 H48A 109.5 . . ?
C42 C48 H48B 109.5 . . ?
C42 C48 H48C 109.5 . . ?
C11 C12 H12 120.5 . . ?
C11 C12 C13 118.9(3) . . ?
C13 C12 H12 120.5 . . ?
C41 C42 C48 122.4(3) . . ?
C41 C42 C43 117.5(3) . . ?
C43 C42 C48 120.1(3) . . ?
F22 C29 C210 118.3(3) . . ?
F22 C29 C28 118.1(3) . . ?
C28 C29 C210 123.6(3) . . ?
C21 C22 H22 120.6 . . ?
C21 C22 C23 118.9(3) . . ?
C23 C22 H22 120.6 . . ?
F11 C17 C16 120.2(3) . . ?
F11 C17 C18 116.6(3) . . ?
C18 C17 C16 123.2(3) . . ?
C31 C36 H36 119.8 . . ?
C35 C36 C31 120.4(3) . . ?
C35 C36 H36 119.8 . . ?
F21 C27 C26 120.0(3) . . ?
F21 C27 C28 116.6(3) . . ?
C28 C27 C26 123.4(3) . . ?
H47A C47 H47B 109.5 . . ?
H47A C47 H47C 109.5 . . ?
H47B C47 H47C 109.5 . . ?
C46 C47 H47A 109.5 . . ?
C46 C47 H47B 109.5 . . ?
C46 C47 H47C 109.5 . . ?
C41 C46 C47 122.2(3) . . ?
C41 C46 C45 117.5(3) . . ?
C45 C46 C47 120.3(3) . . ?
C31 C32 H32 120.3 . . ?
C33 C32 C31 119.3(3) . . ?
C33 C32 H32 120.3 . . ?
C29 C28 C27 116.2(3) . . ?
C29 C28 H28 121.9 . . ?
C27 C28 H28 121.9 . . ?
C33 C34 H34 120.2 . . ?
C33 C34 C35 119.5(3) . . ?
C35 C34 H34 120.2 . . ?
C15 C14 H14 120.0 . . ?
C13 C14 C15 120.0(3) . . ?
C13 C14 H14 120.0 . . ?
C32 C33 H33 119.4 . . ?
C34 C33 C32 121.2(3) . . ?
C34 C33 H33 119.4 . . ?
C19 C18 H18 121.8 . . ?
C17 C18 C19 116.3(3) . . ?
C17 C18 H18 121.8 . . ?
C42 C43 H43 119.5 . . ?
C44 C43 C42 121.0(3) . . ?
C44 C43 H43 119.5 . . ?
C43 C44 H44 119.6 . . ?
C43 C44 C45 120.7(3) . . ?
C45 C44 H44 119.6 . . ?
C22 C23 H23 120.4 . . ?
C24 C23 C22 119.3(3) . . ?
C24 C23 H23 120.4 . . ?
C46 C45 H45 119.7 . . ?
C44 C45 C46 120.5(3) . . ?
C44 C45 H45 119.7 . . ?
C25 C24 H24 119.8 . . ?
C23 C24 C25 120.4(3) . . ?
C23 C24 H24 119.8 . . ?
C12 C13 C14 119.7(3) . . ?
C12 C13 H13 120.2 . . ?
C14 C13 H13 120.2 . . ?
C36 C35 C34 120.1(3) . . ?
C36 C35 H35 119.9 . . ?
C34 C35 H35 119.9 . . ?
C51 C52 H52A 108.4 . . ?
C51 C52 H52B 108.4 . . ?
H52A C52 H52B 107.4 . . ?
C53 C52 C51 115.7(4) . . ?
C53 C52 H52A 108.4 . . ?
C53 C52 H52B 108.4 . . ?
Cl2 C61 Cl1 110.6(3) . . ?
Cl2 C61 H61A 109.5 . . ?
Cl2 C61 H61B 109.5 . . ?
Cl1 C61 H61A 109.5 . . ?
Cl1 C61 H61B 109.5 . . ?
H61A C61 H61B 108.1 . . ?
C52 C53 H53A 109.5 . . ?
C52 C53 H53B 109.5 . . ?
C52 C53 H53C 109.5 . . ?
H53A C53 H53B 109.5 . . ?
H53A C53 H53C 109.5 . . ?
H53B C53 H53C 109.5 . . ?

loop_
_geom_torsion_atom_site_label_1
_geom_torsion_atom_site_label_2
_geom_torsion_atom_site_label_3
_geom_torsion_atom_site_label_4
_geom_torsion
_geom_torsion_site_symmetry_1
_geom_torsion_site_symmetry_2
_geom_torsion_site_symmetry_3
_geom_torsion_site_symmetry_4
_geom_torsion_publ_flag
Ir1 N3 C3 N2 0.0(3) . . . . ?
Ir1 N3 C3 C31 -176.80(19) . . . . ?
Ir1 N5 C21 C22 177.8(2) . . . . ?
Ir1 N5 C25 C26 -0.4(3) . . . . ?
Ir1 N5 C25 C24 -178.0(2) . . . . ?
Ir1 N4 C11 C12 178.0(2) . . . . ?
Ir1 N4 C15 C16 -1.8(3) . . . . ?
Ir1 N4 C15 C14 179.8(2) . . . . ?
Ir1 C111 C16 C15 -1.4(3) . . . . ?
Ir1 C111 C16 C17 176.4(2) . . . . ?
Ir1 C111 C110 C19 -174.6(2) . . . . ?
Ir1 C211 C26 C25 9.0(3) . . . . ?
Ir1 C211 C26 C27 -173.2(2) . . . . ?
Ir1 C211 C210 C29 175.5(2) . . . . ?
F12 C19 C18 C17 -177.4(3) . . . . ?
N3 C3 C31 C36 52.5(4) . . . . ?
N3 C3 C31 C32 -122.5(3) . . . . ?
N5 C21 C22 C23 0.3(5) . . . . ?
N5 C25 C26 C211 -5.7(4) . . . . ?
N5 C25 C26 C27 176.7(3) . . . . ?
N5 C25 C24 C23 -0.2(5) . . . . ?
N4 C11 C12 C13 1.0(5) . . . . ?
N4 C15 C14 C13 3.1(5) . . . . ?
N2 C3 C31 C36 -124.2(3) . . . . ?
N2 C3 C31 C32 60.9(4) . . . . ?
N2 C41 C42 C48 -1.6(4) . . . . ?
N2 C41 C42 C43 178.1(2) . . . . ?
N2 C41 C46 C47 2.3(4) . . . . ?
N2 C41 C46 C45 -178.1(2) . . . . ?
F11 C17 C18 C19 -179.7(3) . . . . ?
F22 C29 C28 C27 -177.9(3) . . . . ?
C111 C16 C15 N4 2.1(4) . . . . ?
C111 C16 C15 C14 -179.6(3) . . . . ?
C111 C16 C17 F11 178.4(3) . . . . ?
C111 C16 C17 C18 -1.0(5) . . . . ?
C111 C110 C19 F12 177.7(2) . . . . ?
C111 C110 C19 C18 -1.1(5) . . . . ?
F21 C27 C28 C29 -178.5(3) . . . . ?
C211 C26 C27 F21 175.5(3) . . . . ?
C211 C26 C27 C28 -3.1(4) . . . . ?
C211 C210 C29 F22 178.0(2) . . . . ?
C211 C210 C29 C28 -2.9(4) . . . . ?
N1 C51 C52 C53 61.1(5) . . . . ?
C2 N2 C3 N3 -1.4(3) . . . . ?
C2 N2 C3 C31 175.4(2) . . . . ?
C2 N2 C41 C42 87.6(3) . . . . ?
C2 N2 C41 C46 -91.6(3) . . . . ?
C2 N1 C51 C52 89.0(4) . . . . ?
C3 N2 C2 Ir1 2.2(3) . . . . ?
C3 N2 C2 N1 -174.7(2) . . . . ?
C3 N2 C41 C42 -100.7(3) . . . . ?
C3 N2 C41 C46 80.1(3) . . . . ?
C3 C31 C36 C35 -176.0(3) . . . . ?
C3 C31 C32 C33 174.4(3) . . . . ?
C21 N5 C25 C26 177.9(2) . . . . ?
C21 N5 C25 C24 0.3(4) . . . . ?
C21 C22 C23 C24 -0.1(5) . . . . ?
C16 C111 C110 C19 -0.3(4) . . . . ?
C16 C15 C14 C13 -175.1(3) . . . . ?
C16 C17 C18 C19 -0.4(5) . . . . ?
C11 N4 C15 C16 175.8(2) . . . . ?
C11 N4 C15 C14 -2.6(4) . . . . ?
C11 C12 C13 C14 -0.5(5) . . . . ?
C25 N5 C21 C22 -0.4(4) . . . . ?
C25 C26 C27 F21 -7.0(5) . . . . ?
C25 C26 C27 C28 174.4(3) . . . . ?
C15 N4 C11 C12 0.6(4) . . . . ?
C15 C16 C17 F11 -4.0(5) . . . . ?
C15 C16 C17 C18 176.7(3) . . . . ?
C15 C14 C13 C12 -1.5(6) . . . . ?
C110 C111 C16 C15 -176.6(2) . . . . ?
C110 C111 C16 C17 1.2(4) . . . . ?
C110 C19 C18 C17 1.4(5) . . . . ?
C31 C36 C35 C34 1.4(5) . . . . ?
C31 C32 C33 C34 1.2(5) . . . . ?
C41 N2 C2 Ir1 174.22(19) . . . . ?
C41 N2 C2 N1 -2.7(4) . . . . ?
C41 N2 C3 N3 -173.7(2) . . . . ?
C41 N2 C3 C31 3.1(4) . . . . ?
C41 C42 C43 C44 1.0(4) . . . . ?
C41 C46 C45 C44 -1.1(4) . . . . ?
C26 C211 C210 C29 -0.3(4) . . . . ?
C26 C25 C24 C23 -177.5(3) . . . . ?
C26 C27 C28 C29 0.2(5) . . . . ?
C210 C211 C26 C25 -174.7(2) . . . . ?
C210 C211 C26 C27 3.1(4) . . . . ?
C210 C29 C28 C27 2.9(5) . . . . ?
C51 N1 C2 Ir1 1.3(4) . . . . ?
C51 N1 C2 N2 177.3(3) . . . . ?
C48 C42 C43 C44 -179.3(3) . . . . ?
C42 C41 C46 C47 -176.9(3) . . . . ?
C42 C41 C46 C45 2.8(4) . . . . ?
C42 C43 C44 C45 0.6(5) . . . . ?
C22 C23 C24 C25 0.1(5) . . . . ?
C17 C16 C15 N4 -175.6(3) . . . . ?
C17 C16 C15 C14 2.7(5) . . . . ?
C36 C31 C32 C33 -0.4(4) . . . . ?
C47 C46 C45 C44 178.6(3) . . . . ?
C46 C41 C42 C48 177.6(3) . . . . ?
C46 C41 C42 C43 -2.7(4) . . . . ?
C32 C31 C36 C35 -0.9(4) . . . . ?
C33 C34 C35 C36 -0.6(5) . . . . ?
C43 C44 C45 C46 -0.6(5) . . . . ?
C24 C25 C26 C211 171.7(3) . . . . ?
C24 C25 C26 C27 -5.9(5) . . . . ?
C35 C34 C33 C32 -0.7(5) . . . . ?

_shelx_res_file                  
; 
TITL TS30_a.res in P-1 
    ts30.res 
    created by SHELXL-2019/3 at 11:49:30 on 15-Oct-2025 
REM Old TITL TS30 in P1 
REM SHELXT solution in P-1: R1 0.071, Rweak 0.011, Alpha 0.035 
REM <I/s> 0.000 for 0 systematic absences, Orientation as input 
REM Formula found by SHELXT: C43 N8 F13 P Ir 
CELL 0.71073 9.8521 11.6556 18.7639 83.419 77.668 88.607 
ZERR 2 0.0004 0.0005 0.0008 0.001 0.001 0.001 
LATT 1 
SFAC C H N F P Ir Cl 
UNIT 84 74 10 20 2 2 4 
ACTA 
DFIX 0.88 N3 H3 N1 H1 
  
L.S. 16 
PLAN  1 
SIZE 0.07 0.19 0.22 
TEMP -123.16 
CONF 
BOND 
LIST 4 
fmap 2 
ACTA 
MORE -1 
BOND $H 
REM <olex2.extras> 
REM <HklSrc "%.\\TS30.hkl"> 
REM </olex2.extras> 
  
WGHT    0.027200    1.277200 
FVAR       0.32072 
IR1   6    0.370985    0.784280    0.321497    11.00000    0.01419    0.01380 = 
         0.01239   -0.00207   -0.00221    0.00068 
P1    5   -0.056576    0.412015    0.189858    11.00000    0.02583    0.02899 = 
         0.02955   -0.00494   -0.01069    0.00245 
CL2   7    0.568227    1.106694    0.134769    11.00000    0.05447    0.09897 = 
         0.05025   -0.00216   -0.00769   -0.02188 
CL1   7    0.847171    1.024693    0.130309    11.00000    0.10156    0.07697 = 
         0.10638   -0.00301   -0.02310    0.04045 
F12   4   -0.029060    0.891161    0.552793    11.00000    0.03233    0.03042 = 
         0.02861   -0.01154    0.00619    0.00814 
N3    3    0.523867    0.799192    0.224468    11.00000    0.01313    0.01920 = 
         0.01855   -0.00286   -0.00232   -0.00179 
H3    2    0.607183    0.829993    0.214242    11.00000   -1.20000 
N5    3    0.321190    0.954997    0.299354    11.00000    0.02002    0.01945 = 
         0.01539   -0.00058   -0.00032    0.00319 
N4    3    0.422459    0.619722    0.357536    11.00000    0.01770    0.01637 = 
         0.01599   -0.00325   -0.00500    0.00177 
N2    3    0.361304    0.722800    0.174275    11.00000    0.01348    0.01911 = 
         0.01373   -0.00338   -0.00167   -0.00083 
F11   4    0.160380    0.521495    0.566105    11.00000    0.06330    0.03120 = 
         0.03300    0.00960    0.01586    0.00919 
F22   4    0.741933    0.813504    0.495971    11.00000    0.03515    0.05203 = 
         0.03747   -0.00413   -0.02368   -0.00058 
C111  1    0.231151    0.760254    0.418325    11.00000    0.01581    0.01926 = 
         0.01632   -0.00604   -0.00579   -0.00058 
F21   4    0.597044    1.157619    0.381883    11.00000    0.04885    0.02259 = 
         0.06983   -0.01502   -0.01805   -0.00688 
C211  1    0.493690    0.859799    0.378085    11.00000    0.01638    0.01908 = 
         0.01311   -0.00354   -0.00046   -0.00016 
N1    3    0.155917    0.667656    0.250198    11.00000    0.01663    0.03032 = 
         0.01564   -0.00580    0.00032   -0.00484 
H1    2    0.140144    0.638134    0.212700    11.00000   -1.20000 
C2    1    0.275510    0.717774    0.245138    11.00000    0.01680    0.01629 = 
         0.01491   -0.00029   -0.00364    0.00287 
C3    1    0.494424    0.766183    0.166727    11.00000    0.01705    0.01333 = 
         0.01618    0.00159   -0.00182    0.00086 
F36   4   -0.215827    0.421115    0.184656    11.00000    0.02656    0.09083 = 
         0.04614   -0.00373   -0.01018    0.01002 
F35   4    0.102441    0.403622    0.194193    11.00000    0.03278    0.08567 = 
         0.07728    0.02068   -0.02698   -0.00617 
F34   4   -0.041323    0.549217    0.177028    11.00000    0.09391    0.03472 = 
         0.06556    0.00019   -0.04236   -0.00346 
F33   4   -0.016675    0.411681    0.102908    11.00000    0.05284    0.09874 = 
         0.03881   -0.02888   -0.00948    0.01533 
C21   1    0.221446    0.992424    0.262823    11.00000    0.02559    0.02772 = 
         0.02046   -0.00009   -0.00388    0.00645 
AFIX  43 
H21   2    0.172520    0.937129    0.244507    11.00000   -1.20000 
AFIX   0 
  
F32   4   -0.097112    0.413660    0.275278    11.00000    0.07058    0.09826 = 
         0.02614   -0.00231   -0.01123   -0.00724 
C16   1    0.240674    0.650553    0.458473    11.00000    0.02243    0.01714 = 
         0.01505   -0.00333   -0.00123    0.00085 
C11   1    0.529226    0.559075    0.321510    11.00000    0.02142    0.02449 = 
         0.01944   -0.00708   -0.00208    0.00307 
AFIX  43 
H11   2    0.582490    0.593023    0.275996    11.00000   -1.20000 
AFIX   0 
C25   1    0.392740    1.034306    0.325583    11.00000    0.02493    0.02025 = 
         0.01771   -0.00351   -0.00102    0.00138 
C15   1    0.346007    0.572424    0.423241    11.00000    0.02592    0.01544 = 
         0.01892   -0.00302   -0.00314    0.00043 
C110  1    0.137270    0.840483    0.451347    11.00000    0.01899    0.01660 = 
         0.02044   -0.00328   -0.00489    0.00135 
AFIX  43 
H110  2    0.128590    0.914827    0.426079    11.00000   -1.20000 
AFIX   0 
C31   1    0.597963    0.767716    0.096420    11.00000    0.01784    0.02038 = 
         0.01682   -0.00618   -0.00079   -0.00387 
C41   1    0.321980    0.672203    0.114346    11.00000    0.01654    0.02436 = 
         0.01234   -0.00374   -0.00121   -0.00267 
C26   1    0.494370    0.981579    0.366347    11.00000    0.02380    0.01890 = 
         0.01656   -0.00480   -0.00090    0.00012 
  
F31   4   -0.065243    0.275615    0.199339    11.00000    0.08199    0.03304 = 
         0.13107   -0.00379   -0.05634   -0.00236 
C210  1    0.579193    0.804416    0.421613    11.00000    0.02056    0.02407 = 
         0.01809   -0.00237   -0.00313   -0.00022 
AFIX  43 
H210  2    0.579940    0.722520    0.430399    11.00000   -1.20000 
AFIX   0 
C51   1    0.049094    0.646549    0.318513    11.00000    0.01808    0.04018 = 
         0.01722   -0.00471    0.00156   -0.00908 
AFIX  23 
H51A  2    0.095631    0.632391    0.360536    11.00000   -1.20000 
H51B  2   -0.003214    0.575862    0.316702    11.00000   -1.20000 
AFIX   0 
C19   1    0.057791    0.811357    0.520369    11.00000    0.02079    0.02417 = 
         0.02222   -0.01120   -0.00122    0.00441 
C48   1    0.196712    0.859108    0.084119    11.00000    0.03240    0.03278 = 
         0.02872    0.00039   -0.00876    0.00791 
AFIX 137 
H48A  2    0.105922    0.856084    0.118085    11.00000   -1.50000 
H48B  2    0.188976    0.903592    0.037565    11.00000   -1.50000 
H48C  2    0.264233    0.896274    0.105564    11.00000   -1.50000 
AFIX   0 
C12   1    0.563047    0.450298    0.348518    11.00000    0.03113    0.02397 = 
         0.02882   -0.00811   -0.00289    0.01270 
AFIX  43 
H12   2    0.639380    0.410026    0.322518    11.00000   -1.20000 
AFIX   0 
C42   1    0.244458    0.738035    0.070480    11.00000    0.01636    0.03053 = 
         0.01952    0.00005   -0.00086   -0.00257 
C29   1    0.662882    0.869490    0.451899    11.00000    0.01934    0.03865 = 
         0.02058   -0.00671   -0.00579   -0.00149 
C22   1    0.187787    1.107026    0.251045    11.00000    0.03340    0.03470 = 
         0.02847    0.00553   -0.00640    0.01244 
AFIX  43 
H22   2    0.116741    1.130319    0.225284    11.00000   -1.20000 
AFIX   0 
C17   1    0.155562    0.626484    0.527550    11.00000    0.03447    0.02194 = 
         0.02090    0.00365    0.00344   -0.00116 
C36   1    0.725088    0.712536    0.098546    11.00000    0.01971    0.02704 = 
         0.02518   -0.00560   -0.00186   -0.00031 
AFIX  43 
H36   2    0.739659    0.672053    0.143191    11.00000   -1.20000 
AFIX   0 
C27   1    0.586495    1.041368    0.396138    11.00000    0.03153    0.01864 = 
         0.03193   -0.01039   -0.00216   -0.00408 
C47   1    0.439164    0.486890    0.153509    11.00000    0.03409    0.02254 = 
         0.03222   -0.00657   -0.00932    0.00377 
AFIX 137 
H47A  2    0.445025    0.407073    0.141423    11.00000   -1.50000 
H47B  2    0.389875    0.488576    0.204605    11.00000   -1.50000 
H47C  2    0.533046    0.518032    0.147072    11.00000   -1.50000 
AFIX   0 
C46   1    0.362053    0.558705    0.103728    11.00000    0.01872    0.02650 = 
         0.01804   -0.00384    0.00113   -0.00410 
C32   1    0.578256    0.828084    0.031099    11.00000    0.02480    0.02955 = 
         0.02060   -0.00002   -0.00044   -0.00211 
AFIX  43 
H32   2    0.492325    0.865511    0.028756    11.00000   -1.20000 
AFIX   0 
C28   1    0.671878    0.987753    0.439180    11.00000    0.02416    0.03891 = 
         0.03141   -0.01764   -0.00533   -0.00508 
AFIX  43 
H28   2    0.733453    1.030182    0.458929    11.00000   -1.20000 
AFIX   0 
C34   1    0.809702    0.777617   -0.028620    11.00000    0.02924    0.04015 = 
         0.02541   -0.00962    0.01264   -0.00862 
AFIX  43 
H34   2    0.881716    0.781169   -0.071504    11.00000   -1.20000 
AFIX   0 
C14   1    0.375090    0.460644    0.450975    11.00000    0.04582    0.02078 = 
         0.02476    0.00034    0.00226    0.00538 
AFIX  43 
H14   2    0.319304    0.425864    0.495541    11.00000   -1.20000 
AFIX   0 
C33   1    0.685229    0.833092   -0.030537    11.00000    0.03799    0.03615 = 
         0.01822   -0.00030    0.00247   -0.00890 
AFIX  43 
H33   2    0.672533    0.875569   -0.074959    11.00000   -1.20000 
AFIX   0 
C18   1    0.062673    0.704647    0.560097    11.00000    0.03293    0.02956 = 
         0.01919   -0.00241    0.00654    0.00063 
AFIX  43 
H18   2    0.004979    0.686235    0.607356    11.00000   -1.20000 
AFIX   0 
C43   1    0.211899    0.688149    0.012061    11.00000    0.02214    0.04349 = 
         0.01653   -0.00039   -0.00441   -0.00480 
AFIX  43 
H43   2    0.160479    0.731269   -0.019292    11.00000   -1.20000 
AFIX   0 
C44   1    0.253011    0.577924   -0.000719    11.00000    0.03025    0.04715 = 
         0.01989   -0.01089   -0.00365   -0.00790 
AFIX  43 
H44   2    0.230546    0.545829   -0.041063    11.00000   -1.20000 
AFIX   0 
C23   1    0.258938    1.187876    0.277275    11.00000    0.04700    0.02159 = 
         0.03827    0.00188   -0.00388    0.01148 
AFIX  43 
H23   2    0.237571    1.267669    0.269682    11.00000   -1.20000 
AFIX   0 
C45   1    0.326928    0.512768    0.044493    11.00000    0.02589    0.02973 = 
         0.02537   -0.01270   -0.00214   -0.00561 
AFIX  43 
H45   2    0.353987    0.436199    0.035165    11.00000   -1.20000 
AFIX   0 
C24   1    0.361084    1.151572    0.314515    11.00000    0.04066    0.01980 = 
         0.03474   -0.00316   -0.00491    0.00274 
AFIX  43 
H24   2    0.410405    1.206607    0.332819    11.00000   -1.20000 
AFIX   0 
C13   1    0.484772    0.400491    0.413780    11.00000    0.05094    0.01886 = 
         0.02822    0.00078   -0.00175    0.01293 
AFIX  43 
H13   2    0.506135    0.324943    0.433186    11.00000   -1.20000 
AFIX   0 
C35   1    0.829122    0.716632    0.036264    11.00000    0.01953    0.03536 = 
         0.03726   -0.01042    0.00663    0.00039 
AFIX  43 
H35   2    0.914375    0.677553    0.037802    11.00000   -1.20000 
AFIX   0 
C52   1   -0.050346    0.743514    0.331229    11.00000    0.03598    0.05851 = 
         0.04183   -0.00304    0.00406    0.00665 
AFIX  23 
H52A  2   -0.114963    0.724315    0.379147    11.00000   -1.20000 
H52B  2    0.002315    0.813113    0.334859    11.00000   -1.20000 
AFIX   0 
  
C61   1    0.716253    1.116675    0.170479    11.00000    0.05751    0.06692 = 
         0.04475   -0.00927   -0.01180   -0.00749 
AFIX  23 
H61A  2    0.692783    1.095323    0.224282    11.00000   -1.20000 
H61B  2    0.750386    1.197337    0.160949    11.00000   -1.20000 
AFIX   0 
  
C53   1   -0.131968    0.771910    0.275567    11.00000    0.03418    0.12175 = 
         0.04158   -0.00300    0.00309    0.01747 
AFIX 137 
H53A  2   -0.069553    0.791658    0.227736    11.00000   -1.50000 
H53B  2   -0.192291    0.837919    0.288155    11.00000   -1.50000 
H53C  2   -0.189078    0.705294    0.273290    11.00000   -1.50000 
AFIX   0 
HKLF 4 
  
  
  
  
REM  TS30_a.res in P-1 
REM wR2 = 0.0579, GooF = S = 1.051, Restrained GooF = 1.051 for all data 
REM R1 = 0.0238 for 8356 Fo > 4sig(Fo) and 0.0268 for all 9036 data 
REM 559 parameters refined using 2 restraints 
  
END 
  
WGHT      0.0272      1.2828 
  
REM Highest difference peak  1.623,  deepest hole -0.719,  1-sigma level  0.093 
Q1    1  -0.0988  0.7059  0.3021  11.00000  0.05    1.62 
;
_shelx_res_checksum              42390
_olex2_submission_special_instructions 'No special instructions were received'
####################################################################### 
# 
# This file contains crystal structure data downloaded from the 
# Cambridge Structural Database (CSD) hosted by the Cambridge 
# Crystallographic Data Centre (CCDC).
# 
# Full information about CCDC data access policies and citation 
# guidelines are available at http://www.ccdc.cam.ac.uk/access/V1 
# 
# Audit and citation data items may have been added by the CCDC. 
# Please retain this information to preserve the provenance of 
# this file and to allow appropriate attribution of the data. 
# 
#######################################################################

data_ts37_a
_database_code_depnum_ccdc_archive 'CCDC 2518478'
loop_
_audit_author_name
_audit_author_address
'Thomas Teets'
;University of Houston
United States of America
;
_audit_update_record             
;
2025-12-24 deposited with the CCDC.	2026-03-19 downloaded from the CCDC.
;
_audit_creation_date             2025-11-14
_audit_creation_method           
; 
Olex2 1.5 
(compiled 2025.07.13 svn.rb7424aed for OlexSys, GUI svn.r7314) 
;
_shelx_SHELXL_version_number     2019/3
_chemical_name_common            ?
_chemical_name_systematic        ?
_chemical_formula_moiety         'C38 H37 F4 Ir N5, F6 P'
_chemical_formula_sum            'C38 H37 F10 Ir N5 P'
_chemical_formula_weight         976.89
_chemical_melting_point          ?
loop_
_atom_type_symbol
_atom_type_description
_atom_type_scat_dispersion_real
_atom_type_scat_dispersion_imag
_atom_type_scat_source
C C 0.0033 0.0016 'International Tables Vol C Tables 4.2.6.8 and 6.1.1.4'
H H 0.0000 0.0000 'International Tables Vol C Tables 4.2.6.8 and 6.1.1.4'
N N 0.0061 0.0033 'International Tables Vol C Tables 4.2.6.8 and 6.1.1.4'
F F 0.0171 0.0103 'International Tables Vol C Tables 4.2.6.8 and 6.1.1.4'
P P 0.1023 0.0942 'International Tables Vol C Tables 4.2.6.8 and 6.1.1.4'
Ir Ir -1.4442 7.9887 'International Tables Vol C Tables 4.2.6.8 and 6.1.1.4'

_shelx_space_group_comment       
; 
The symmetry employed for this shelxl refinement is uniquely defined 
by the following loop, which should always be used as a source of 
symmetry information in preference to the above space-group names. 
They are only intended as comments. 
;
_space_group_crystal_system      monoclinic
_space_group_IT_number           14
_space_group_name_H-M_alt        'P 1 21/n 1'
_space_group_name_Hall           '-P 2yn'
loop_
_space_group_symop_operation_xyz
'x, y, z'
'-x+1/2, y+1/2, -z+1/2'
'-x, -y, -z'
'x-1/2, -y-1/2, z-1/2'

_cell_length_a                   12.3528(17)
_cell_length_b                   20.663(3)
_cell_length_c                   15.486(2)
_cell_angle_alpha                90
_cell_angle_beta                 103.924(2)
_cell_angle_gamma                90
_cell_volume                     3836.7(9)
_cell_formula_units_Z            4
_cell_measurement_reflns_used    6328
_cell_measurement_temperature    150.00
_cell_measurement_theta_max      27.21
_cell_measurement_theta_min      3.00
_shelx_estimated_absorpt_T_max   0.931
_shelx_estimated_absorpt_T_min   0.478
_exptl_absorpt_coefficient_mu    3.605
_exptl_absorpt_correction_T_max  0.7456
_exptl_absorpt_correction_T_min  0.5734
_exptl_absorpt_correction_type   multi-scan
_exptl_absorpt_process_details   
; 
SADABS-2016/2 (Bruker,2016/2) was used for absorption correction. 
wR2(int) was 0.0716 before and 0.0321 after correction. 
The Ratio of minimum to maximum transmission is 0.7690. 
The \l/2 correction factor is Not present. 
;
_exptl_absorpt_special_details   ?
_exptl_crystal_colour            yellow
_exptl_crystal_colour_primary    yellow
_exptl_crystal_density_diffrn    1.691
_exptl_crystal_density_meas      ?
_exptl_crystal_density_method    ?
_exptl_crystal_description       plate
_exptl_crystal_F_000             1928
_exptl_crystal_size_max          0.24
_exptl_crystal_size_mid          0.14
_exptl_crystal_size_min          0.02
_exptl_transmission_factor_max   ?
_exptl_transmission_factor_min   ?
_diffrn_reflns_av_R_equivalents  0.0371
_diffrn_reflns_av_unetI/netI     0.0511
_diffrn_reflns_Laue_measured_fraction_full 0.998
_diffrn_reflns_Laue_measured_fraction_max 0.998
_diffrn_reflns_limit_h_max       15
_diffrn_reflns_limit_h_min       -13
_diffrn_reflns_limit_k_max       18
_diffrn_reflns_limit_k_min       -26
_diffrn_reflns_limit_l_max       19
_diffrn_reflns_limit_l_min       -20
_diffrn_reflns_number            21356
_diffrn_reflns_point_group_measured_fraction_full 0.998
_diffrn_reflns_point_group_measured_fraction_max 0.998
_diffrn_reflns_theta_full        25.242
_diffrn_reflns_theta_max         27.394
_diffrn_reflns_theta_min         2.998
_diffrn_ambient_temperature      150.00
_diffrn_detector_area_resol_mean ?
_diffrn_measured_fraction_theta_full 0.998
_diffrn_measured_fraction_theta_max 0.998
_diffrn_measurement_device_type  'Bruker APEX-II CCD'
_diffrn_measurement_method       '\f and \w scans'
_diffrn_radiation_type           MoK\a
_diffrn_radiation_wavelength     0.71073
_diffrn_source                   ?
_diffrn_source_current           30.0
_diffrn_source_power             1.5
_diffrn_source_voltage           50.0
_diffrn_standards_number         0
_reflns_Friedel_coverage         0.000
_reflns_Friedel_fraction_full    .
_reflns_Friedel_fraction_max     .
_reflns_number_gt                6801
_reflns_number_total             8700
_reflns_special_details          
; 
 Reflections were merged by SHELXL according to the crystal 
 class for the calculation of statistics and refinement. 
  
 _reflns_Friedel_fraction is defined as the number of unique 
 Friedel pairs measured divided by the number that would be 
 possible theoretically, ignoring centric projections and 
 systematic absences. 
;
_reflns_threshold_expression     'I > 2\s(I)'
_computing_cell_refinement       'Bruker SAINT'
_computing_data_collection       'Bruker APEX2'
_computing_data_reduction        'Bruker SAINT'
_computing_molecular_graphics    'Olex2 1.5 (Dolomanov et al., 2009)'
_computing_publication_material  'Olex2 1.5 (Dolomanov et al., 2009)'
_computing_structure_refinement  'SHELXL 2019/3 (Sheldrick, 2015)'
_computing_structure_solution    'SHELXT 2018/2 (Sheldrick, 2018)'
_refine_diff_density_max         0.818
_refine_diff_density_min         -0.601
_refine_diff_density_rms         0.104
_refine_ls_extinction_coef       .
_refine_ls_extinction_method     none
_refine_ls_goodness_of_fit_ref   0.966
_refine_ls_hydrogen_treatment    mixed
_refine_ls_matrix_type           full
_refine_ls_number_parameters     504
_refine_ls_number_reflns         8700
_refine_ls_number_restraints     1
_refine_ls_R_factor_all          0.0459
_refine_ls_R_factor_gt           0.0290
_refine_ls_restrained_S_all      0.966
_refine_ls_shift/su_max          0.003
_refine_ls_shift/su_mean         0.000
_refine_ls_structure_factor_coef Fsqd
_refine_ls_weighting_details     
'w=1/[\s^2^(Fo^2^)+(0.0236P)^2^] where P=(Fo^2^+2Fc^2^)/3'
_refine_ls_weighting_scheme      calc
_refine_ls_wR_factor_gt          0.0535
_refine_ls_wR_factor_ref         0.0577
_refine_special_details          ?
_olex2_refinement_description    
; 
1. Fixed Uiso 
 At 1.2 times of: 
  All C(H) groups, All C(H,H) groups, All N(H) groups 
 At 1.5 times of: 
  All C(H,H,H) groups 
2. Restrained distances 
 N3-H3 
 0.88 with sigma of 0.02 
3.a Secondary CH2 refined with riding coordinates: 
 C4(H4A,H4B), C5(H5A,H5B), C7(H7A,H7B), C8(H8A,H8B) 
3.b Aromatic/amide H refined with riding coordinates: 
 N1(H1), C13(H13), C14(H14), C15(H15), C21(H21), C22(H22), C23(H23), C24(H24), 
 C34(H34), C36(H36), C41(H41), C42(H42), C43(H43), C44(H44), C54(H54), C56(H56) 
3.c Idealised Me refined as rotating group: 
 C6(H6A,H6B,H6C), C9(H9A,H9B,H9C), C17(H17A,H17B,H17C), C18(H18A,H18B,H18C) 
;
_atom_sites_solution_hydrogens   mixed
_atom_sites_solution_primary     ?
_atom_sites_solution_secondary   ?
loop_
_atom_site_label
_atom_site_type_symbol
_atom_site_fract_x
_atom_site_fract_y
_atom_site_fract_z
_atom_site_U_iso_or_equiv
_atom_site_adp_type
_atom_site_occupancy
_atom_site_site_symmetry_order
_atom_site_calc_flag
_atom_site_refinement_flags_posn
_atom_site_refinement_flags_adp
_atom_site_refinement_flags_occupancy
_atom_site_disorder_assembly
_atom_site_disorder_group
Ir1 Ir 0.62069(2) 0.36697(2) 0.25668(2) 0.01847(4) Uani 1 1 d . . . . .
F1 F 0.3582(2) 0.47329(11) -0.02756(13) 0.0501(6) Uani 1 1 d . . . . .
F2 F 0.2635(2) 0.52595(12) 0.23967(15) 0.0595(7) Uani 1 1 d . . . . .
F3 F 0.3687(2) 0.14964(11) 0.17994(16) 0.0587(7) Uani 1 1 d . . . . .
F4 F 0.40246(18) 0.24268(11) 0.46043(14) 0.0468(6) Uani 1 1 d . . . . .
N1 N 0.8286(2) 0.28146(12) 0.34542(16) 0.0219(6) Uani 1 1 d . . . . .
H1 H 0.900465 0.275476 0.350739 0.026 Uiso 1 1 calc R U . . .
N2 N 0.8641(2) 0.37610(12) 0.28329(17) 0.0200(6) Uani 1 1 d . . . . .
N3 N 0.7196(2) 0.44579(13) 0.23818(17) 0.0203(6) Uani 1 1 d D . . . .
N4 N 0.6070(2) 0.34705(12) 0.12471(16) 0.0189(6) Uani 1 1 d . . . . .
N5 N 0.6111(2) 0.38648(13) 0.38405(16) 0.0235(6) Uani 1 1 d . . . . .
C1 C 0.9834(3) 0.36557(15) 0.3122(2) 0.0209(7) Uani 1 1 d . . . . .
C2 C 0.7841(3) 0.33311(15) 0.30163(18) 0.0192(7) Uani 1 1 d . . . . .
C3 C 0.8245(3) 0.43698(15) 0.25080(19) 0.0203(7) Uani 1 1 d . . . . .
C4 C 0.9029(3) 0.48795(16) 0.2329(2) 0.0262(8) Uani 1 1 d . . . . .
H4A H 0.977158 0.481183 0.273517 0.031 Uiso 1 1 calc R U . . .
H4B H 0.875539 0.530961 0.246196 0.031 Uiso 1 1 calc R U . . .
C5 C 0.9151(4) 0.4877(2) 0.1372(2) 0.0447(11) Uani 1 1 d . . . . .
H5A H 0.957356 0.448757 0.127587 0.054 Uiso 1 1 calc R U . . .
H5B H 0.840167 0.485235 0.096169 0.054 Uiso 1 1 calc R U . . .
C6 C 0.9746(4) 0.5475(2) 0.1155(3) 0.0580(13) Uani 1 1 d . . . . .
H6A H 0.976413 0.546565 0.052575 0.087 Uiso 1 1 calc R U . . .
H6B H 1.050991 0.548267 0.152563 0.087 Uiso 1 1 calc R U . . .
H6C H 0.934754 0.586267 0.127236 0.087 Uiso 1 1 calc R U . . .
C7 C 0.7709(3) 0.23306(16) 0.3861(2) 0.0238(7) Uani 1 1 d . . . . .
H7A H 0.798816 0.189440 0.376274 0.029 Uiso 1 1 calc R U . . .
H7B H 0.690048 0.234472 0.357607 0.029 Uiso 1 1 calc R U . . .
C8 C 0.7890(3) 0.24516(18) 0.4852(2) 0.0327(9) Uani 1 1 d . . . . .
H8A H 0.763239 0.289342 0.494913 0.039 Uiso 1 1 calc R U . . .
H8B H 0.869683 0.242548 0.513794 0.039 Uiso 1 1 calc R U . . .
C9 C 0.7265(4) 0.1962(2) 0.5285(3) 0.0480(11) Uani 1 1 d . . . . .
H9A H 0.646022 0.201499 0.504261 0.072 Uiso 1 1 calc R U . . .
H9B H 0.744433 0.203402 0.592917 0.072 Uiso 1 1 calc R U . . .
H9C H 0.748659 0.152339 0.516100 0.072 Uiso 1 1 calc R U . . .
C12 C 1.0409(3) 0.33786(16) 0.2546(2) 0.0266(8) Uani 1 1 d . . . . .
C13 C 1.1567(3) 0.33389(19) 0.2846(3) 0.0363(9) Uani 1 1 d . . . . .
H13 H 1.198887 0.314906 0.247396 0.044 Uiso 1 1 calc R U . . .
C14 C 1.2111(3) 0.35703(18) 0.3674(3) 0.0377(10) Uani 1 1 d . . . . .
H14 H 1.290184 0.355647 0.385093 0.045 Uiso 1 1 calc R U . . .
C15 C 1.1522(3) 0.38195(17) 0.4242(2) 0.0367(10) Uani 1 1 d . . . . .
H15 H 1.190900 0.396182 0.481670 0.044 Uiso 1 1 calc R U . . .
C16 C 1.0368(3) 0.38667(16) 0.3989(2) 0.0276(8) Uani 1 1 d . . . . .
C17 C 0.9822(3) 0.31237(17) 0.1641(2) 0.0336(9) Uani 1 1 d . . . . .
H17A H 0.956265 0.268131 0.170067 0.050 Uiso 1 1 calc R U . . .
H17B H 1.033963 0.312340 0.125142 0.050 Uiso 1 1 calc R U . . .
H17C H 0.918122 0.340084 0.138470 0.050 Uiso 1 1 calc R U . . .
C18 C 0.9708(3) 0.4146(2) 0.4609(2) 0.0398(10) Uani 1 1 d . . . . .
H18A H 0.935663 0.455203 0.436201 0.060 Uiso 1 1 calc R U . . .
H18B H 1.021060 0.422861 0.519265 0.060 Uiso 1 1 calc R U . . .
H18C H 0.913141 0.383683 0.467487 0.060 Uiso 1 1 calc R U . . .
C21 C 0.6689(3) 0.30310(16) 0.0948(2) 0.0256(8) Uani 1 1 d . . . . .
H21 H 0.720650 0.278117 0.137036 0.031 Uiso 1 1 calc R U . . .
C22 C 0.6612(3) 0.29229(17) 0.0054(2) 0.0313(9) Uani 1 1 d . . . . .
H22 H 0.706013 0.260389 -0.013370 0.038 Uiso 1 1 calc R U . . .
C23 C 0.5864(3) 0.32923(18) -0.0561(2) 0.0326(9) Uani 1 1 d . . . . .
H23 H 0.580621 0.323977 -0.118021 0.039 Uiso 1 1 calc R U . . .
C24 C 0.5201(3) 0.37384(17) -0.0263(2) 0.0286(8) Uani 1 1 d . . . . .
H24 H 0.467598 0.398792 -0.068073 0.034 Uiso 1 1 calc R U . . .
C25 C 0.5298(3) 0.38239(15) 0.0640(2) 0.0218(8) Uani 1 1 d . . . . .
C31 C 0.4792(3) 0.41820(15) 0.2004(2) 0.0223(7) Uani 1 1 d . . . . .
C32 C 0.4600(3) 0.42343(16) 0.1066(2) 0.0236(8) Uani 1 1 d . . . . .
C33 C 0.3765(3) 0.46517(18) 0.0629(2) 0.0340(9) Uani 1 1 d . . . . .
C34 C 0.3101(3) 0.49989(18) 0.1046(2) 0.0406(10) Uani 1 1 d . . . . .
H34 H 0.253968 0.528226 0.072715 0.049 Uiso 1 1 calc R U . . .
C35 C 0.3282(3) 0.49186(19) 0.1953(3) 0.0387(10) Uani 1 1 d . . . . .
C36 C 0.4110(3) 0.45269(17) 0.2440(2) 0.0304(9) Uani 1 1 d . . . . .
H36 H 0.421599 0.449201 0.306619 0.036 Uiso 1 1 calc R U . . .
C41 C 0.6619(3) 0.43714(18) 0.4320(2) 0.0306(8) Uani 1 1 d . . . . .
H41 H 0.704760 0.465768 0.405568 0.037 Uiso 1 1 calc R U . . .
C42 C 0.6542(3) 0.4491(2) 0.5179(2) 0.0415(10) Uani 1 1 d . . . . .
H42 H 0.691374 0.485133 0.550125 0.050 Uiso 1 1 calc R U . . .
C43 C 0.5914(4) 0.4077(2) 0.5563(2) 0.0464(11) Uani 1 1 d . . . . .
H43 H 0.585730 0.414593 0.615697 0.056 Uiso 1 1 calc R U . . .
C44 C 0.5372(3) 0.35637(19) 0.5079(2) 0.0371(9) Uani 1 1 d . . . . .
H44 H 0.492922 0.328181 0.533627 0.044 Uiso 1 1 calc R U . . .
C45 C 0.5471(3) 0.34552(17) 0.4207(2) 0.0253(8) Uani 1 1 d . . . . .
C51 C 0.5247(3) 0.29232(16) 0.2772(2) 0.0225(7) Uani 1 1 d . . . . .
C52 C 0.4969(3) 0.29287(16) 0.3609(2) 0.0254(8) Uani 1 1 d . . . . .
C53 C 0.4285(3) 0.24435(19) 0.3801(2) 0.0328(9) Uani 1 1 d . . . . .
C54 C 0.3828(3) 0.19656(18) 0.3203(3) 0.0396(10) Uani 1 1 d . . . . .
H54 H 0.333968 0.164704 0.333910 0.048 Uiso 1 1 calc R U . . .
C55 C 0.4117(3) 0.19744(18) 0.2401(3) 0.0370(10) Uani 1 1 d . . . . .
C56 C 0.4807(3) 0.24298(16) 0.2167(2) 0.0287(8) Uani 1 1 d . . . . .
H56 H 0.498239 0.241043 0.160276 0.034 Uiso 1 1 calc R U . . .
P1C P 0.67267(8) 0.62267(4) 0.30542(5) 0.0266(2) Uani 1 1 d . . . . .
F1C F 0.67977(18) 0.58805(9) 0.21334(11) 0.0370(5) Uani 1 1 d . . . . .
F2C F 0.76345(18) 0.57213(9) 0.35956(12) 0.0390(5) Uani 1 1 d . . . . .
F3C F 0.77164(18) 0.66994(10) 0.29739(13) 0.0399(5) Uani 1 1 d . . . . .
F4C F 0.58372(18) 0.67254(10) 0.24962(13) 0.0420(6) Uani 1 1 d . . . . .
F5C F 0.5765(2) 0.57384(11) 0.31338(15) 0.0563(7) Uani 1 1 d . . . . .
F6C F 0.66546(18) 0.65725(10) 0.39623(12) 0.0405(6) Uani 1 1 d . . . . .
H3 H 0.698(2) 0.4852(9) 0.2249(16) 0.001(7) Uiso 1 1 d D . . . .

loop_
_atom_site_aniso_label
_atom_site_aniso_U_11
_atom_site_aniso_U_22
_atom_site_aniso_U_33
_atom_site_aniso_U_23
_atom_site_aniso_U_13
_atom_site_aniso_U_12
Ir1 0.01600(7) 0.02045(7) 0.01830(6) 0.00012(5) 0.00280(4) 0.00078(6)
F1 0.0544(16) 0.0589(16) 0.0305(11) 0.0087(10) -0.0023(11) 0.0282(13)
F2 0.0438(15) 0.0790(19) 0.0509(14) -0.0168(13) 0.0019(12) 0.0384(14)
F3 0.0648(18) 0.0414(15) 0.0644(16) -0.0061(12) 0.0048(14) -0.0303(13)
F4 0.0417(14) 0.0533(15) 0.0532(14) 0.0181(11) 0.0267(11) -0.0006(12)
N1 0.0194(15) 0.0239(16) 0.0228(13) 0.0017(11) 0.0056(12) 0.0025(12)
N2 0.0142(14) 0.0208(16) 0.0233(13) 0.0007(11) 0.0013(11) 0.0032(12)
N3 0.0209(16) 0.0146(16) 0.0246(14) 0.0015(11) 0.0039(12) 0.0031(12)
N4 0.0172(15) 0.0196(15) 0.0197(13) -0.0007(10) 0.0041(11) -0.0013(11)
N5 0.0222(16) 0.0264(17) 0.0213(13) 0.0018(11) 0.0042(12) 0.0090(13)
C1 0.0136(16) 0.0214(18) 0.0256(15) 0.0042(14) 0.0008(13) 0.0002(15)
C2 0.0195(18) 0.0229(19) 0.0137(14) -0.0036(13) 0.0013(13) -0.0010(15)
C3 0.0224(19) 0.0182(18) 0.0185(15) -0.0023(12) 0.0016(13) 0.0013(15)
C4 0.022(2) 0.0205(19) 0.0353(19) 0.0036(14) 0.0050(15) -0.0006(15)
C5 0.047(3) 0.051(3) 0.038(2) 0.0077(19) 0.012(2) -0.017(2)
C6 0.053(3) 0.058(3) 0.066(3) 0.025(2) 0.020(2) -0.013(2)
C7 0.0219(19) 0.0242(19) 0.0266(17) 0.0029(14) 0.0080(14) 0.0020(15)
C8 0.032(2) 0.039(2) 0.0257(18) 0.0045(16) 0.0064(16) 0.0049(18)
C9 0.045(3) 0.066(3) 0.036(2) 0.016(2) 0.015(2) 0.007(2)
C12 0.031(2) 0.0211(19) 0.0301(18) 0.0024(14) 0.0111(16) 0.0000(16)
C13 0.023(2) 0.043(2) 0.046(2) 0.0024(18) 0.0151(17) 0.0081(18)
C14 0.018(2) 0.041(3) 0.050(2) 0.0071(19) 0.0009(17) -0.0004(17)
C15 0.029(2) 0.040(3) 0.034(2) 0.0008(16) -0.0066(17) -0.0003(18)
C16 0.027(2) 0.026(2) 0.0274(17) -0.0017(14) 0.0013(15) -0.0003(15)
C17 0.036(2) 0.035(2) 0.0327(19) -0.0084(16) 0.0138(17) 0.0002(18)
C18 0.036(2) 0.053(3) 0.0291(19) -0.0157(17) 0.0040(17) -0.004(2)
C21 0.0214(19) 0.024(2) 0.0287(18) -0.0014(14) 0.0019(15) 0.0002(15)
C22 0.031(2) 0.032(2) 0.0298(18) -0.0069(15) 0.0054(16) 0.0016(17)
C23 0.030(2) 0.046(2) 0.0220(17) -0.0049(16) 0.0058(15) -0.0032(18)
C24 0.0243(19) 0.035(2) 0.0225(16) -0.0001(15) -0.0011(14) 0.0009(17)
C25 0.0211(18) 0.0185(19) 0.0240(16) 0.0023(12) 0.0015(14) -0.0037(14)
C31 0.0189(18) 0.0218(19) 0.0248(16) -0.0027(13) 0.0023(14) -0.0043(14)
C32 0.0186(18) 0.0219(19) 0.0277(17) 0.0012(14) 0.0004(14) -0.0009(15)
C33 0.033(2) 0.034(2) 0.0283(18) 0.0028(15) -0.0047(16) 0.0103(18)
C34 0.034(2) 0.041(2) 0.041(2) -0.0013(17) -0.0047(18) 0.0179(19)
C35 0.028(2) 0.044(3) 0.043(2) -0.0128(18) 0.0060(18) 0.0106(19)
C36 0.025(2) 0.035(2) 0.0302(18) -0.0033(15) 0.0039(16) 0.0083(17)
C41 0.027(2) 0.038(2) 0.0266(18) -0.0060(15) 0.0071(15) 0.0016(17)
C42 0.044(3) 0.050(3) 0.033(2) -0.0162(18) 0.0139(19) -0.003(2)
C43 0.052(3) 0.067(3) 0.0253(19) -0.0065(19) 0.0184(19) 0.001(2)
C44 0.037(2) 0.048(3) 0.0319(19) 0.0045(17) 0.0183(17) 0.0036(19)
C45 0.0173(18) 0.033(2) 0.0268(17) 0.0075(14) 0.0079(14) 0.0090(15)
C51 0.0131(17) 0.0244(19) 0.0278(17) 0.0047(14) 0.0005(14) 0.0047(14)
C52 0.0160(18) 0.030(2) 0.0292(18) 0.0091(15) 0.0037(14) 0.0048(15)
C53 0.021(2) 0.041(2) 0.038(2) 0.0164(18) 0.0106(16) 0.0107(17)
C54 0.029(2) 0.032(2) 0.057(3) 0.0145(19) 0.0091(19) -0.0058(18)
C55 0.030(2) 0.030(2) 0.046(2) 0.0035(17) -0.0016(19) -0.0080(17)
C56 0.027(2) 0.027(2) 0.0300(18) 0.0059(15) 0.0027(16) -0.0021(16)
P1C 0.0330(6) 0.0247(5) 0.0206(4) -0.0004(3) 0.0034(4) 0.0008(4)
F1C 0.0566(15) 0.0296(12) 0.0217(10) -0.0038(8) 0.0033(10) 0.0060(11)
F2C 0.0514(15) 0.0357(13) 0.0244(10) 0.0018(8) -0.0017(10) 0.0131(11)
F3C 0.0409(14) 0.0371(13) 0.0403(12) -0.0026(10) 0.0070(10) -0.0127(11)
F4C 0.0412(14) 0.0420(14) 0.0371(12) -0.0004(9) -0.0018(10) 0.0161(11)
F5C 0.0521(16) 0.0593(17) 0.0580(15) 0.0054(12) 0.0144(13) -0.0216(13)
F6C 0.0486(15) 0.0479(14) 0.0251(10) -0.0051(9) 0.0089(10) 0.0125(11)

_geom_special_details            
; 
 All esds (except the esd in the dihedral angle between two l.s. planes) 
 are estimated using the full covariance matrix.  The cell esds are taken 
 into account individually in the estimation of esds in distances, angles 
 and torsion angles; correlations between esds in cell parameters are only 
 used when they are defined by crystal symmetry.  An approximate (isotropic) 
 treatment of cell esds is used for estimating esds involving l.s. planes. 
;
loop_
_geom_bond_atom_site_label_1
_geom_bond_atom_site_label_2
_geom_bond_distance
_geom_bond_site_symmetry_2
_geom_bond_publ_flag
Ir1 N3 2.096(3) . ?
Ir1 N4 2.052(2) . ?
Ir1 N5 2.044(3) . ?
Ir1 C2 2.091(3) . ?
Ir1 C31 2.050(3) . ?
Ir1 C51 2.017(3) . ?
F1 C33 1.375(4) . ?
F2 C35 1.368(4) . ?
F3 C55 1.374(4) . ?
F4 C53 1.358(4) . ?
N1 H1 0.8800 . ?
N1 C2 1.312(4) . ?
N1 C7 1.457(4) . ?
N2 C1 1.449(4) . ?
N2 C2 1.408(4) . ?
N2 C3 1.399(4) . ?
N3 C3 1.276(4) . ?
N3 H3 0.865(16) . ?
N4 C21 1.340(4) . ?
N4 C25 1.377(4) . ?
N5 C41 1.348(4) . ?
N5 C45 1.371(4) . ?
C1 C12 1.390(5) . ?
C1 C16 1.414(4) . ?
C3 C4 1.501(5) . ?
C4 H4A 0.9900 . ?
C4 H4B 0.9900 . ?
C4 C5 1.525(5) . ?
C5 H5A 0.9900 . ?
C5 H5B 0.9900 . ?
C5 C6 1.516(5) . ?
C6 H6A 0.9800 . ?
C6 H6B 0.9800 . ?
C6 H6C 0.9800 . ?
C7 H7A 0.9900 . ?
C7 H7B 0.9900 . ?
C7 C8 1.518(4) . ?
C8 H8A 0.9900 . ?
C8 H8B 0.9900 . ?
C8 C9 1.522(5) . ?
C9 H9A 0.9800 . ?
C9 H9B 0.9800 . ?
C9 H9C 0.9800 . ?
C12 C13 1.396(5) . ?
C12 C17 1.509(4) . ?
C13 H13 0.9500 . ?
C13 C14 1.382(5) . ?
C14 H14 0.9500 . ?
C14 C15 1.369(5) . ?
C15 H15 0.9500 . ?
C15 C16 1.388(5) . ?
C16 C18 1.516(5) . ?
C17 H17A 0.9800 . ?
C17 H17B 0.9800 . ?
C17 H17C 0.9800 . ?
C18 H18A 0.9800 . ?
C18 H18B 0.9800 . ?
C18 H18C 0.9800 . ?
C21 H21 0.9500 . ?
C21 C22 1.382(4) . ?
C22 H22 0.9500 . ?
C22 C23 1.386(5) . ?
C23 H23 0.9500 . ?
C23 C24 1.384(5) . ?
C24 H24 0.9500 . ?
C24 C25 1.386(4) . ?
C25 C32 1.473(5) . ?
C31 C32 1.420(4) . ?
C31 C36 1.394(5) . ?
C32 C33 1.389(4) . ?
C33 C34 1.364(5) . ?
C34 H34 0.9500 . ?
C34 C35 1.378(5) . ?
C35 C36 1.378(5) . ?
C36 H36 0.9500 . ?
C41 H41 0.9500 . ?
C41 C42 1.379(5) . ?
C42 H42 0.9500 . ?
C42 C43 1.382(5) . ?
C43 H43 0.9500 . ?
C43 C44 1.376(5) . ?
C44 H44 0.9500 . ?
C44 C45 1.403(5) . ?
C45 C52 1.466(5) . ?
C51 C52 1.419(4) . ?
C51 C56 1.403(4) . ?
C52 C53 1.389(5) . ?
C53 C54 1.378(5) . ?
C54 H54 0.9500 . ?
C54 C55 1.373(5) . ?
C55 C56 1.376(5) . ?
C56 H56 0.9500 . ?
P1C F1C 1.616(2) . ?
P1C F2C 1.612(2) . ?
P1C F3C 1.593(2) . ?
P1C F4C 1.600(2) . ?
P1C F5C 1.586(2) . ?
P1C F6C 1.599(2) . ?

loop_
_geom_angle_atom_site_label_1
_geom_angle_atom_site_label_2
_geom_angle_atom_site_label_3
_geom_angle
_geom_angle_site_symmetry_1
_geom_angle_site_symmetry_3
_geom_angle_publ_flag
N4 Ir1 N3 86.03(10) . . ?
N4 Ir1 C2 96.08(11) . . ?
N5 Ir1 N3 98.60(11) . . ?
N5 Ir1 N4 172.20(10) . . ?
N5 Ir1 C2 91.15(11) . . ?
N5 Ir1 C31 93.83(11) . . ?
C2 Ir1 N3 75.99(12) . . ?
C31 Ir1 N3 90.35(12) . . ?
C31 Ir1 N4 79.80(12) . . ?
C31 Ir1 C2 166.03(13) . . ?
C51 Ir1 N3 178.54(12) . . ?
C51 Ir1 N4 95.32(12) . . ?
C51 Ir1 N5 80.00(12) . . ?
C51 Ir1 C2 104.40(12) . . ?
C51 Ir1 C31 89.32(12) . . ?
C2 N1 H1 116.8 . . ?
C2 N1 C7 126.4(3) . . ?
C7 N1 H1 116.8 . . ?
C2 N2 C1 123.6(2) . . ?
C3 N2 C1 119.2(3) . . ?
C3 N2 C2 116.0(3) . . ?
Ir1 N3 H3 127.7(19) . . ?
C3 N3 Ir1 118.2(2) . . ?
C3 N3 H3 114.1(19) . . ?
C21 N4 Ir1 124.3(2) . . ?
C21 N4 C25 118.8(3) . . ?
C25 N4 Ir1 116.8(2) . . ?
C41 N5 Ir1 123.9(2) . . ?
C41 N5 C45 119.3(3) . . ?
C45 N5 Ir1 116.8(2) . . ?
C12 C1 N2 120.1(3) . . ?
C12 C1 C16 122.8(3) . . ?
C16 C1 N2 117.0(3) . . ?
N1 C2 Ir1 134.1(2) . . ?
N1 C2 N2 112.9(3) . . ?
N2 C2 Ir1 113.0(2) . . ?
N2 C3 C4 120.8(3) . . ?
N3 C3 N2 116.0(3) . . ?
N3 C3 C4 123.2(3) . . ?
C3 C4 H4A 108.9 . . ?
C3 C4 H4B 108.9 . . ?
C3 C4 C5 113.4(3) . . ?
H4A C4 H4B 107.7 . . ?
C5 C4 H4A 108.9 . . ?
C5 C4 H4B 108.9 . . ?
C4 C5 H5A 109.1 . . ?
C4 C5 H5B 109.1 . . ?
H5A C5 H5B 107.9 . . ?
C6 C5 C4 112.3(3) . . ?
C6 C5 H5A 109.1 . . ?
C6 C5 H5B 109.1 . . ?
C5 C6 H6A 109.5 . . ?
C5 C6 H6B 109.5 . . ?
C5 C6 H6C 109.5 . . ?
H6A C6 H6B 109.5 . . ?
H6A C6 H6C 109.5 . . ?
H6B C6 H6C 109.5 . . ?
N1 C7 H7A 109.5 . . ?
N1 C7 H7B 109.5 . . ?
N1 C7 C8 110.8(3) . . ?
H7A C7 H7B 108.1 . . ?
C8 C7 H7A 109.5 . . ?
C8 C7 H7B 109.5 . . ?
C7 C8 H8A 109.3 . . ?
C7 C8 H8B 109.3 . . ?
C7 C8 C9 111.6(3) . . ?
H8A C8 H8B 108.0 . . ?
C9 C8 H8A 109.3 . . ?
C9 C8 H8B 109.3 . . ?
C8 C9 H9A 109.5 . . ?
C8 C9 H9B 109.5 . . ?
C8 C9 H9C 109.5 . . ?
H9A C9 H9B 109.5 . . ?
H9A C9 H9C 109.5 . . ?
H9B C9 H9C 109.5 . . ?
C1 C12 C13 116.8(3) . . ?
C1 C12 C17 122.3(3) . . ?
C13 C12 C17 120.9(3) . . ?
C12 C13 H13 119.4 . . ?
C14 C13 C12 121.3(4) . . ?
C14 C13 H13 119.4 . . ?
C13 C14 H14 119.6 . . ?
C15 C14 C13 120.8(4) . . ?
C15 C14 H14 119.6 . . ?
C14 C15 H15 119.6 . . ?
C14 C15 C16 120.8(3) . . ?
C16 C15 H15 119.6 . . ?
C1 C16 C18 121.3(3) . . ?
C15 C16 C1 117.4(3) . . ?
C15 C16 C18 121.3(3) . . ?
C12 C17 H17A 109.5 . . ?
C12 C17 H17B 109.5 . . ?
C12 C17 H17C 109.5 . . ?
H17A C17 H17B 109.5 . . ?
H17A C17 H17C 109.5 . . ?
H17B C17 H17C 109.5 . . ?
C16 C18 H18A 109.5 . . ?
C16 C18 H18B 109.5 . . ?
C16 C18 H18C 109.5 . . ?
H18A C18 H18B 109.5 . . ?
H18A C18 H18C 109.5 . . ?
H18B C18 H18C 109.5 . . ?
N4 C21 H21 118.4 . . ?
N4 C21 C22 123.3(3) . . ?
C22 C21 H21 118.4 . . ?
C21 C22 H22 120.9 . . ?
C21 C22 C23 118.2(3) . . ?
C23 C22 H22 120.9 . . ?
C22 C23 H23 120.4 . . ?
C24 C23 C22 119.2(3) . . ?
C24 C23 H23 120.4 . . ?
C23 C24 H24 119.8 . . ?
C23 C24 C25 120.5(3) . . ?
C25 C24 H24 119.8 . . ?
N4 C25 C24 119.9(3) . . ?
N4 C25 C32 112.5(3) . . ?
C24 C25 C32 127.4(3) . . ?
C32 C31 Ir1 112.9(2) . . ?
C36 C31 Ir1 127.7(2) . . ?
C36 C31 C32 119.0(3) . . ?
C31 C32 C25 116.3(3) . . ?
C33 C32 C25 125.8(3) . . ?
C33 C32 C31 117.8(3) . . ?
F1 C33 C32 119.5(3) . . ?
C34 C33 F1 116.6(3) . . ?
C34 C33 C32 123.9(3) . . ?
C33 C34 H34 121.6 . . ?
C33 C34 C35 116.8(3) . . ?
C35 C34 H34 121.6 . . ?
F2 C35 C34 118.6(3) . . ?
F2 C35 C36 118.4(3) . . ?
C36 C35 C34 123.1(4) . . ?
C31 C36 H36 120.3 . . ?
C35 C36 C31 119.4(3) . . ?
C35 C36 H36 120.3 . . ?
N5 C41 H41 118.6 . . ?
N5 C41 C42 122.7(4) . . ?
C42 C41 H41 118.6 . . ?
C41 C42 H42 120.7 . . ?
C41 C42 C43 118.7(4) . . ?
C43 C42 H42 120.7 . . ?
C42 C43 H43 120.2 . . ?
C44 C43 C42 119.6(4) . . ?
C44 C43 H43 120.2 . . ?
C43 C44 H44 119.9 . . ?
C43 C44 C45 120.3(4) . . ?
C45 C44 H44 119.9 . . ?
N5 C45 C44 119.5(3) . . ?
N5 C45 C52 113.3(3) . . ?
C44 C45 C52 127.2(3) . . ?
C52 C51 Ir1 114.7(2) . . ?
C56 C51 Ir1 126.8(3) . . ?
C56 C51 C52 118.4(3) . . ?
C51 C52 C45 115.1(3) . . ?
C53 C52 C45 126.0(3) . . ?
C53 C52 C51 118.9(3) . . ?
F4 C53 C52 120.3(3) . . ?
F4 C53 C54 116.6(3) . . ?
C54 C53 C52 123.1(4) . . ?
C53 C54 H54 121.8 . . ?
C55 C54 C53 116.4(4) . . ?
C55 C54 H54 121.8 . . ?
F3 C55 C56 118.4(4) . . ?
C54 C55 F3 117.5(3) . . ?
C54 C55 C56 124.1(4) . . ?
C51 C56 H56 120.5 . . ?
C55 C56 C51 119.1(3) . . ?
C55 C56 H56 120.5 . . ?
F2C P1C F1C 89.63(11) . . ?
F3C P1C F1C 89.82(12) . . ?
F3C P1C F2C 89.25(12) . . ?
F3C P1C F4C 90.18(12) . . ?
F3C P1C F6C 90.05(12) . . ?
F4C P1C F1C 89.11(11) . . ?
F4C P1C F2C 178.62(12) . . ?
F5C P1C F1C 89.29(13) . . ?
F5C P1C F2C 89.30(13) . . ?
F5C P1C F3C 178.30(14) . . ?
F5C P1C F4C 91.25(13) . . ?
F5C P1C F6C 90.84(13) . . ?
F6C P1C F1C 179.70(13) . . ?
F6C P1C F2C 90.63(11) . . ?
F6C P1C F4C 90.62(11) . . ?

loop_
_geom_torsion_atom_site_label_1
_geom_torsion_atom_site_label_2
_geom_torsion_atom_site_label_3
_geom_torsion_atom_site_label_4
_geom_torsion
_geom_torsion_site_symmetry_1
_geom_torsion_site_symmetry_2
_geom_torsion_site_symmetry_3
_geom_torsion_site_symmetry_4
_geom_torsion_publ_flag
Ir1 N3 C3 N2 -5.2(4) . . . . ?
Ir1 N3 C3 C4 175.1(2) . . . . ?
Ir1 N4 C21 C22 -177.4(3) . . . . ?
Ir1 N4 C25 C24 176.7(2) . . . . ?
Ir1 N4 C25 C32 -7.2(3) . . . . ?
Ir1 N5 C41 C42 -179.9(3) . . . . ?
Ir1 N5 C45 C44 -180.0(2) . . . . ?
Ir1 N5 C45 C52 1.0(4) . . . . ?
Ir1 C31 C32 C25 11.0(4) . . . . ?
Ir1 C31 C32 C33 -170.4(3) . . . . ?
Ir1 C31 C36 C35 170.7(3) . . . . ?
Ir1 C51 C52 C45 -3.0(4) . . . . ?
Ir1 C51 C52 C53 178.2(2) . . . . ?
Ir1 C51 C56 C55 -176.6(3) . . . . ?
F1 C33 C34 C35 180.0(3) . . . . ?
F2 C35 C36 C31 -179.1(3) . . . . ?
F3 C55 C56 C51 179.7(3) . . . . ?
F4 C53 C54 C55 -178.3(3) . . . . ?
N1 C7 C8 C9 178.3(3) . . . . ?
N2 C1 C12 C13 175.1(3) . . . . ?
N2 C1 C12 C17 -5.5(5) . . . . ?
N2 C1 C16 C15 -174.5(3) . . . . ?
N2 C1 C16 C18 4.3(5) . . . . ?
N2 C3 C4 C5 92.6(4) . . . . ?
N3 C3 C4 C5 -87.7(4) . . . . ?
N4 C21 C22 C23 0.6(5) . . . . ?
N4 C25 C32 C31 -2.7(4) . . . . ?
N4 C25 C32 C33 178.8(3) . . . . ?
N5 C41 C42 C43 -0.3(6) . . . . ?
N5 C45 C52 C51 1.3(4) . . . . ?
N5 C45 C52 C53 180.0(3) . . . . ?
C1 N2 C2 Ir1 176.3(2) . . . . ?
C1 N2 C2 N1 -1.9(4) . . . . ?
C1 N2 C3 N3 -170.6(3) . . . . ?
C1 N2 C3 C4 9.2(4) . . . . ?
C1 C12 C13 C14 -0.6(5) . . . . ?
C2 N1 C7 C8 -99.1(4) . . . . ?
C2 N2 C1 C12 96.7(4) . . . . ?
C2 N2 C1 C16 -85.5(4) . . . . ?
C2 N2 C3 N3 -2.6(4) . . . . ?
C2 N2 C3 C4 177.1(3) . . . . ?
C3 N2 C1 C12 -96.3(4) . . . . ?
C3 N2 C1 C16 81.5(4) . . . . ?
C3 N2 C2 Ir1 8.9(3) . . . . ?
C3 N2 C2 N1 -169.3(2) . . . . ?
C3 C4 C5 C6 168.1(3) . . . . ?
C7 N1 C2 Ir1 -7.7(5) . . . . ?
C7 N1 C2 N2 169.9(3) . . . . ?
C12 C1 C16 C15 3.3(5) . . . . ?
C12 C1 C16 C18 -177.9(3) . . . . ?
C12 C13 C14 C15 3.0(6) . . . . ?
C13 C14 C15 C16 -2.3(6) . . . . ?
C14 C15 C16 C1 -0.8(5) . . . . ?
C14 C15 C16 C18 -179.6(4) . . . . ?
C16 C1 C12 C13 -2.6(5) . . . . ?
C16 C1 C12 C17 176.7(3) . . . . ?
C17 C12 C13 C14 -179.9(3) . . . . ?
C21 N4 C25 C24 -2.4(5) . . . . ?
C21 N4 C25 C32 173.8(3) . . . . ?
C21 C22 C23 C24 -2.0(5) . . . . ?
C22 C23 C24 C25 1.2(5) . . . . ?
C23 C24 C25 N4 1.0(5) . . . . ?
C23 C24 C25 C32 -174.5(3) . . . . ?
C24 C25 C32 C31 173.1(3) . . . . ?
C24 C25 C32 C33 -5.4(6) . . . . ?
C25 N4 C21 C22 1.6(5) . . . . ?
C25 C32 C33 F1 -3.8(6) . . . . ?
C25 C32 C33 C34 176.6(4) . . . . ?
C31 C32 C33 F1 177.7(3) . . . . ?
C31 C32 C33 C34 -1.9(6) . . . . ?
C32 C31 C36 C35 -1.2(5) . . . . ?
C32 C33 C34 C35 -0.4(6) . . . . ?
C33 C34 C35 F2 179.9(4) . . . . ?
C33 C34 C35 C36 2.0(6) . . . . ?
C34 C35 C36 C31 -1.2(6) . . . . ?
C36 C31 C32 C25 -176.0(3) . . . . ?
C36 C31 C32 C33 2.7(5) . . . . ?
C41 N5 C45 C44 -1.1(5) . . . . ?
C41 N5 C45 C52 179.9(3) . . . . ?
C41 C42 C43 C44 -0.9(6) . . . . ?
C42 C43 C44 C45 1.1(6) . . . . ?
C43 C44 C45 N5 0.0(5) . . . . ?
C43 C44 C45 C52 178.8(4) . . . . ?
C44 C45 C52 C51 -177.6(3) . . . . ?
C44 C45 C52 C53 1.0(6) . . . . ?
C45 N5 C41 C42 1.4(5) . . . . ?
C45 C52 C53 F4 -0.1(5) . . . . ?
C45 C52 C53 C54 179.2(3) . . . . ?
C51 C52 C53 F4 178.5(3) . . . . ?
C51 C52 C53 C54 -2.2(5) . . . . ?
C52 C51 C56 C55 0.6(5) . . . . ?
C52 C53 C54 C55 2.3(6) . . . . ?
C53 C54 C55 F3 178.9(3) . . . . ?
C53 C54 C55 C56 -1.0(6) . . . . ?
C54 C55 C56 C51 -0.4(6) . . . . ?
C56 C51 C52 C45 179.4(3) . . . . ?
C56 C51 C52 C53 0.7(5) . . . . ?

_shelx_res_file                  
; 
TITL ts37_a.res in P2(1)/n 
    ts37_a.res 
    created by SHELXL-2019/3 at 10:20:35 on 14-Nov-2025 
REM Old TITL TS37 in P2(1)/n 
REM SHELXT solution in P2(1)/n: R1 0.071, Rweak 0.004, Alpha 0.080 
REM <I/s> 0.301 for 238 systematic absences, Orientation as input 
REM Formula found by SHELXT: C33 N12 F7 P Ir 
CELL 0.71073 12.3528 20.6634 15.4862 90 103.924 90 
ZERR 4 0.0017 0.0028 0.0021 0 0.002 0 
LATT 1 
SYMM 0.5-X,0.5+Y,0.5-Z 
SFAC C H N F P Ir 
UNIT 152 148 20 40 4 4 
DFIX 0.88 N3 H3 
  
L.S. 16 
PLAN  1 
SIZE 0.02 0.14 0.24 
TEMP -123.15 
CONF 
MORE -1 
BOND $H 
fmap 2 
ACTA 
REM <olex2.extras> 
REM <HklSrc "%.\\ts37_a.hkl"> 
REM </olex2.extras> 
  
WGHT    0.023600 
FVAR       0.21507 
IR1   6    0.620691    0.366972    0.256685    11.00000    0.01600    0.02045 = 
         0.01830    0.00012    0.00280    0.00078 
F1    4    0.358170    0.473289   -0.027562    11.00000    0.05437    0.05891 = 
         0.03049    0.00871   -0.00234    0.02821 
F2    4    0.263454    0.525951    0.239673    11.00000    0.04378    0.07899 = 
         0.05094   -0.01676    0.00185    0.03836 
F3    4    0.368725    0.149642    0.179936    11.00000    0.06481    0.04142 = 
         0.06440   -0.00609    0.00481   -0.03035 
F4    4    0.402460    0.242679    0.460425    11.00000    0.04167    0.05326 = 
         0.05325    0.01811    0.02666   -0.00058 
N1    3    0.828627    0.281462    0.345422    11.00000    0.01937    0.02394 = 
         0.02281    0.00166    0.00562    0.00254 
AFIX  43 
H1    2    0.900465    0.275476    0.350739    11.00000   -1.20000 
AFIX   0 
N2    3    0.864090    0.376100    0.283290    11.00000    0.01416    0.02076 = 
         0.02327    0.00075    0.00125    0.00320 
N3    3    0.719582    0.445786    0.238179    11.00000    0.02090    0.01459 = 
         0.02457    0.00149    0.00387    0.00310 
N4    3    0.607016    0.347047    0.124707    11.00000    0.01719    0.01959 = 
         0.01973   -0.00071    0.00412   -0.00129 
N5    3    0.611128    0.386478    0.384045    11.00000    0.02224    0.02641 = 
         0.02132    0.00179    0.00422    0.00903 
C1    1    0.983353    0.365566    0.312207    11.00000    0.01358    0.02137 = 
         0.02565    0.00421    0.00078    0.00018 
C2    1    0.784057    0.333112    0.301629    11.00000    0.01953    0.02291 = 
         0.01370   -0.00359    0.00133   -0.00102 
C3    1    0.824479    0.436980    0.250804    11.00000    0.02238    0.01817 = 
         0.01853   -0.00225    0.00157    0.00127 
C4    1    0.902860    0.487945    0.232866    11.00000    0.02178    0.02048 = 
         0.03531    0.00364    0.00503   -0.00059 
AFIX  23 
H4A   2    0.977158    0.481183    0.273517    11.00000   -1.20000 
H4B   2    0.875539    0.530961    0.246196    11.00000   -1.20000 
AFIX   0 
C5    1    0.915096    0.487713    0.137206    11.00000    0.04668    0.05101 = 
         0.03753    0.00768    0.01211   -0.01727 
AFIX  23 
H5A   2    0.957356    0.448757    0.127587    11.00000   -1.20000 
H5B   2    0.840167    0.485235    0.096169    11.00000   -1.20000 
AFIX   0 
C6    1    0.974569    0.547485    0.115475    11.00000    0.05297    0.05779 = 
         0.06627    0.02543    0.02003   -0.01283 
AFIX 137 
H6A   2    0.976413    0.546565    0.052575    11.00000   -1.50000 
H6B   2    1.050991    0.548267    0.152563    11.00000   -1.50000 
H6C   2    0.934754    0.586267    0.127236    11.00000   -1.50000 
AFIX   0 
C7    1    0.770862    0.233060    0.386097    11.00000    0.02188    0.02417 = 
         0.02656    0.00291    0.00801    0.00203 
AFIX  23 
H7A   2    0.798816    0.189440    0.376274    11.00000   -1.20000 
H7B   2    0.690048    0.234472    0.357607    11.00000   -1.20000 
AFIX   0 
C8    1    0.788982    0.245158    0.485236    11.00000    0.03243    0.03947 = 
         0.02574    0.00450    0.00637    0.00489 
AFIX  23 
H8A   2    0.763239    0.289342    0.494913    11.00000   -1.20000 
H8B   2    0.869683    0.242548    0.513794    11.00000   -1.20000 
AFIX   0 
C9    1    0.726461    0.196247    0.528476    11.00000    0.04520    0.06580 = 
         0.03579    0.01580    0.01534    0.00706 
AFIX 137 
H9A   2    0.646022    0.201499    0.504261    11.00000   -1.50000 
H9B   2    0.744433    0.203402    0.592917    11.00000   -1.50000 
H9C   2    0.748659    0.152339    0.516100    11.00000   -1.50000 
AFIX   0 
C12   1    1.040853    0.337855    0.254620    11.00000    0.03056    0.02115 = 
         0.03009    0.00237    0.01113    0.00000 
C13   1    1.156676    0.333885    0.284613    11.00000    0.02305    0.04340 = 
         0.04595    0.00241    0.01506    0.00806 
AFIX  43 
H13   2    1.198887    0.314906    0.247396    11.00000   -1.20000 
AFIX   0 
C14   1    1.211053    0.357034    0.367385    11.00000    0.01814    0.04136 = 
         0.04994    0.00708    0.00090   -0.00044 
AFIX  43 
H14   2    1.290184    0.355647    0.385093    11.00000   -1.20000 
AFIX   0 
C15   1    1.152234    0.381947    0.424186    11.00000    0.02858    0.03986 = 
         0.03437    0.00076   -0.00662   -0.00029 
AFIX  43 
H15   2    1.190900    0.396182    0.481670    11.00000   -1.20000 
AFIX   0 
C16   1    1.036811    0.386673    0.398856    11.00000    0.02718    0.02566 = 
         0.02736   -0.00171    0.00127   -0.00030 
C17   1    0.982156    0.312369    0.164145    11.00000    0.03642    0.03454 = 
         0.03272   -0.00842    0.01378    0.00018 
AFIX 137 
H17A  2    0.956265    0.268131    0.170067    11.00000   -1.50000 
H17B  2    1.033963    0.312340    0.125142    11.00000   -1.50000 
H17C  2    0.918122    0.340084    0.138470    11.00000   -1.50000 
AFIX   0 
C18   1    0.970838    0.414571    0.460939    11.00000    0.03582    0.05251 = 
         0.02913   -0.01575    0.00403   -0.00404 
AFIX 137 
H18A  2    0.935663    0.455203    0.436201    11.00000   -1.50000 
H18B  2    1.021060    0.422861    0.519265    11.00000   -1.50000 
H18C  2    0.913141    0.383683    0.467487    11.00000   -1.50000 
AFIX   0 
C21   1    0.668897    0.303099    0.094751    11.00000    0.02141    0.02448 = 
         0.02872   -0.00142    0.00188    0.00022 
AFIX  43 
H21   2    0.720650    0.278117    0.137036    11.00000   -1.20000 
AFIX   0 
C22   1    0.661201    0.292286    0.005379    11.00000    0.03095    0.03215 = 
         0.02978   -0.00687    0.00543    0.00164 
AFIX  43 
H22   2    0.706013    0.260389   -0.013370    11.00000   -1.20000 
AFIX   0 
C23   1    0.586359    0.329225   -0.056138    11.00000    0.02980    0.04589 = 
         0.02204   -0.00489    0.00584   -0.00315 
AFIX  43 
H23   2    0.580621    0.323977   -0.118021    11.00000   -1.20000 
AFIX   0 
C24   1    0.520101    0.373840   -0.026335    11.00000    0.02433    0.03536 = 
         0.02254   -0.00011   -0.00110    0.00094 
AFIX  43 
H24   2    0.467598    0.398792   -0.068073    11.00000   -1.20000 
AFIX   0 
C25   1    0.529784    0.382387    0.063984    11.00000    0.02105    0.01851 = 
         0.02395    0.00230    0.00152   -0.00365 
C31   1    0.479187    0.418196    0.200443    11.00000    0.01888    0.02181 = 
         0.02483   -0.00267    0.00228   -0.00427 
C32   1    0.460004    0.423429    0.106566    11.00000    0.01857    0.02187 = 
         0.02775    0.00117    0.00037   -0.00088 
C33   1    0.376525    0.465173    0.062934    11.00000    0.03340    0.03395 = 
         0.02831    0.00280   -0.00469    0.01031 
C34   1    0.310058    0.499892    0.104646    11.00000    0.03355    0.04083 = 
         0.04058   -0.00134   -0.00474    0.01789 
AFIX  43 
H34   2    0.253968    0.528226    0.072715    11.00000   -1.20000 
AFIX   0 
C35   1    0.328233    0.491864    0.195341    11.00000    0.02804    0.04404 = 
         0.04263   -0.01281    0.00605    0.01057 
C36   1    0.411030    0.452688    0.243972    11.00000    0.02490    0.03461 = 
         0.03025   -0.00329    0.00386    0.00830 
AFIX  43 
H36   2    0.421599    0.449201    0.306619    11.00000   -1.20000 
AFIX   0 
C41   1    0.661913    0.437139    0.432036    11.00000    0.02715    0.03825 = 
         0.02660   -0.00604    0.00711    0.00163 
AFIX  43 
H41   2    0.704760    0.465768    0.405568    11.00000   -1.20000 
AFIX   0 
C42   1    0.654235    0.449120    0.517950    11.00000    0.04369    0.05002 = 
         0.03332   -0.01622    0.01395   -0.00297 
AFIX  43 
H42   2    0.691374    0.485133    0.550125    11.00000   -1.20000 
AFIX   0 
C43   1    0.591437    0.407693    0.556303    11.00000    0.05184    0.06667 = 
         0.02530   -0.00648    0.01839    0.00067 
AFIX  43 
H43   2    0.585730    0.414593    0.615697    11.00000   -1.20000 
AFIX   0 
C44   1    0.537217    0.356374    0.507894    11.00000    0.03651    0.04797 = 
         0.03189    0.00446    0.01827    0.00356 
AFIX  43 
H44   2    0.492922    0.328181    0.533627    11.00000   -1.20000 
AFIX   0 
C45   1    0.547086    0.345519    0.420700    11.00000    0.01732    0.03313 = 
         0.02675    0.00745    0.00790    0.00905 
C51   1    0.524687    0.292317    0.277172    11.00000    0.01314    0.02443 = 
         0.02778    0.00466    0.00053    0.00468 
C52   1    0.496941    0.292869    0.360926    11.00000    0.01605    0.03014 = 
         0.02917    0.00912    0.00366    0.00481 
C53   1    0.428471    0.244352    0.380089    11.00000    0.02123    0.04076 = 
         0.03807    0.01643    0.01062    0.01071 
C54   1    0.382803    0.196555    0.320318    11.00000    0.02872    0.03221 = 
         0.05726    0.01450    0.00907   -0.00583 
AFIX  43 
H54   2    0.333968    0.164704    0.333910    11.00000   -1.20000 
AFIX   0 
C55   1    0.411661    0.197438    0.240091    11.00000    0.02952    0.03026 = 
         0.04571    0.00348   -0.00156   -0.00803 
C56   1    0.480653    0.242978    0.216660    11.00000    0.02671    0.02741 = 
         0.03001    0.00585    0.00272   -0.00210 
AFIX  43 
H56   2    0.498239    0.241043    0.160276    11.00000   -1.20000 
AFIX   0 
  
P1C   5    0.672670    0.622666    0.305419    11.00000    0.03295    0.02466 = 
         0.02064   -0.00040    0.00341    0.00085 
F1C   4    0.679766    0.588055    0.213341    11.00000    0.05660    0.02956 = 
         0.02170   -0.00380    0.00335    0.00597 
F2C   4    0.763453    0.572132    0.359559    11.00000    0.05140    0.03567 = 
         0.02439    0.00176   -0.00166    0.01309 
F3C   4    0.771635    0.669935    0.297395    11.00000    0.04093    0.03705 = 
         0.04033   -0.00262    0.00696   -0.01272 
F4C   4    0.583717    0.672539    0.249616    11.00000    0.04117    0.04205 = 
         0.03715   -0.00044   -0.00180    0.01605 
F5C   4    0.576520    0.573840    0.313376    11.00000    0.05212    0.05935 = 
         0.05799    0.00535    0.01443   -0.02159 
F6C   4    0.665463    0.657249    0.396233    11.00000    0.04858    0.04791 = 
         0.02514   -0.00507    0.00892    0.01253 
H3    2    0.698460    0.485203    0.224886    11.00000    0.00092 
HKLF 4 
  
  
  
  
REM  ts37_a.res in P2(1)/n 
REM wR2 = 0.0577, GooF = S = 0.966, Restrained GooF = 0.966 for all data 
REM R1 = 0.0290 for 6801 Fo > 4sig(Fo) and 0.0459 for all 8700 data 
REM 504 parameters refined using 1 restraints 
  
END 
  
WGHT      0.0236      0.0000 
  
REM Highest difference peak  0.818,  deepest hole -0.601,  1-sigma level  0.104 
Q1    1   0.5932  0.3450  0.3044  11.00000  0.05    0.82 
;
_shelx_res_checksum              16538
_olex2_submission_special_instructions 'No special instructions were received'
####################################################################### 
# 
# This file contains crystal structure data downloaded from the 
# Cambridge Structural Database (CSD) hosted by the Cambridge 
# Crystallographic Data Centre (CCDC).
# 
# Full information about CCDC data access policies and citation 
# guidelines are available at http://www.ccdc.cam.ac.uk/access/V1 
# 
# Audit and citation data items may have been added by the CCDC. 
# Please retain this information to preserve the provenance of 
# this file and to allow appropriate attribution of the data. 
# 
#######################################################################

data_nF2ppy-PhOMe-Me
_database_code_depnum_ccdc_archive 'CCDC 2518477'
loop_
_audit_author_name
_audit_author_address
'Thomas Teets'
;University of Houston
United States of America
;
_audit_update_record             
;
2025-12-23 deposited with the CCDC.	2026-03-19 downloaded from the CCDC.
;

_audit_creation_method           SHELXL-2019/3
_shelx_SHELXL_version_number     2019/3
_chemical_name_systematic        ?
_chemical_name_common            ?
_chemical_melting_point          ?
_chemical_formula_moiety         ?
_chemical_formula_sum            'C35 H30 F4 Ir N5 O'
_chemical_formula_weight         804.84

loop_
_atom_type_symbol
_atom_type_description
_atom_type_scat_dispersion_real
_atom_type_scat_dispersion_imag
_atom_type_scat_source
C C 0.0033 0.0016 'International Tables Vol C Tables 4.2.6.8 and 6.1.1.4'
H H 0.0000 0.0000 'International Tables Vol C Tables 4.2.6.8 and 6.1.1.4'
N N 0.0061 0.0033 'International Tables Vol C Tables 4.2.6.8 and 6.1.1.4'
O O 0.0106 0.0060 'International Tables Vol C Tables 4.2.6.8 and 6.1.1.4'
F F 0.0171 0.0103 'International Tables Vol C Tables 4.2.6.8 and 6.1.1.4'
Ir Ir -1.4442 7.9887 'International Tables Vol C Tables 4.2.6.8 and 6.1.1.4'

_space_group_crystal_system      monoclinic
_space_group_IT_number           14
_space_group_name_H-M_alt        'P 21/n'
_space_group_name_Hall           '-P 2yn'

_shelx_space_group_comment       
; 
The symmetry employed for this shelxl refinement is uniquely defined 
by the following loop, which should always be used as a source of 
symmetry information in preference to the above space-group names. 
They are only intended as comments. 
;

loop_
_space_group_symop_operation_xyz
'x, y, z'
'-x+1/2, y+1/2, -z+1/2'
'-x, -y, -z'
'x-1/2, -y-1/2, z-1/2'

_cell_length_a                   9.4811(5)
_cell_length_b                   14.0699(7)
_cell_length_c                   25.9038(14)
_cell_angle_alpha                90
_cell_angle_beta                 95.9010(10)
_cell_angle_gamma                90
_cell_volume                     3437.2(3)
_cell_formula_units_Z            4
_cell_measurement_temperature    200(2)
_cell_measurement_reflns_used    8435
_cell_measurement_theta_min      3.04
_cell_measurement_theta_max      27.38

_exptl_crystal_description       block
_exptl_crystal_colour            yellow
_exptl_crystal_density_meas      ?
_exptl_crystal_density_method    ?
_exptl_crystal_density_diffrn    1.555
_exptl_crystal_F_000             1584
_exptl_transmission_factor_min   ?
_exptl_transmission_factor_max   ?
_exptl_crystal_size_max          0.190
_exptl_crystal_size_mid          0.090
_exptl_crystal_size_min          0.060
_exptl_absorpt_coefficient_mu    3.940
_shelx_estimated_absorpt_T_min   0.521
_shelx_estimated_absorpt_T_max   0.798
_exptl_absorpt_correction_type   multi-scan
_exptl_absorpt_correction_T_min  0.6272
_exptl_absorpt_correction_T_max  0.7456
_exptl_absorpt_process_details   sadabs
_exptl_absorpt_special_details   ?
_diffrn_ambient_temperature      200(2)
_diffrn_radiation_wavelength     0.71073
_diffrn_radiation_type           MoK\a
_diffrn_source                   ?
_diffrn_measurement_device_type  'Bruker APEX-II CCD'
_diffrn_measurement_method       '\f and \w scans'
_diffrn_detector_area_resol_mean ?
_diffrn_reflns_number            24327
_diffrn_reflns_av_unetI/netI     0.0383
_diffrn_reflns_av_R_equivalents  0.0348
_diffrn_reflns_limit_h_min       -9
_diffrn_reflns_limit_h_max       12
_diffrn_reflns_limit_k_min       -18
_diffrn_reflns_limit_k_max       11
_diffrn_reflns_limit_l_min       -33
_diffrn_reflns_limit_l_max       33
_diffrn_reflns_theta_min         3.039
_diffrn_reflns_theta_max         27.561
_diffrn_reflns_theta_full        25.242
_diffrn_measured_fraction_theta_max 0.994
_diffrn_measured_fraction_theta_full 0.998
_diffrn_reflns_Laue_measured_fraction_max 0.994
_diffrn_reflns_Laue_measured_fraction_full 0.998
_diffrn_reflns_point_group_measured_fraction_max 0.994
_diffrn_reflns_point_group_measured_fraction_full 0.998
_reflns_number_total             7913
_reflns_number_gt                6170
_reflns_threshold_expression     'I > 2\s(I)'
_reflns_Friedel_coverage         0.000
_reflns_Friedel_fraction_max     .
_reflns_Friedel_fraction_full    .

_reflns_special_details          
; 
 Reflections were merged by SHELXL according to the crystal 
 class for the calculation of statistics and refinement. 
  
 Structure factors included contributions from the .fab file. 
  
 _reflns_Friedel_fraction is defined as the number of unique 
 Friedel pairs measured divided by the number that would be 
 possible theoretically, ignoring centric projections and 
 systematic absences. 
;

_computing_data_collection       'Bruker APEX2'
_computing_cell_refinement       'Bruker SAINT'
_computing_data_reduction        'Bruker SAINT'
_computing_structure_solution    'SHELXT 2018/2 (Sheldrick, 2018)'
_computing_structure_refinement  'SHELXL-2019/2 (Sheldrick, 2019)'
_computing_molecular_graphics    'Bruker SHELXTL'
_computing_publication_material  'Bruker SHELXTL'
_refine_special_details          ?
_refine_ls_structure_factor_coef Fsqd
_refine_ls_matrix_type           full
_refine_ls_weighting_scheme      calc
_refine_ls_weighting_details     
'w=1/[\s^2^(Fo^2^)+(0.0311P)^2^] where P=(Fo^2^+2Fc^2^)/3'
_atom_sites_solution_primary     ?
_atom_sites_solution_secondary   ?
_atom_sites_solution_hydrogens   mixed
_refine_ls_hydrogen_treatment    mixed
_refine_ls_extinction_method     none
_refine_ls_extinction_coef       .
_refine_ls_number_reflns         7913
_refine_ls_number_parameters     432
_refine_ls_number_restraints     3
_refine_ls_R_factor_all          0.0396
_refine_ls_R_factor_gt           0.0259
_refine_ls_wR_factor_ref         0.0601
_refine_ls_wR_factor_gt          0.0560
_refine_ls_goodness_of_fit_ref   0.993
_refine_ls_restrained_S_all      0.993
_refine_ls_shift/su_max          0.002
_refine_ls_shift/su_mean         0.000

loop_
_atom_site_label
_atom_site_type_symbol
_atom_site_fract_x
_atom_site_fract_y
_atom_site_fract_z
_atom_site_U_iso_or_equiv
_atom_site_adp_type
_atom_site_occupancy
_atom_site_site_symmetry_order
_atom_site_calc_flag
_atom_site_refinement_flags_posn
_atom_site_refinement_flags_adp
_atom_site_refinement_flags_occupancy
_atom_site_disorder_assembly
_atom_site_disorder_group
Ir1 Ir 0.52776(2) 0.62494(2) 0.34262(2) 0.01989(4) Uani 1 1 d . . . . .
F12 F 0.4472(2) 0.66231(16) 0.13086(7) 0.0457(6) Uani 1 1 d . . . . .
N3 N 0.3327(3) 0.6888(2) 0.35196(9) 0.0246(6) Uani 1 1 d D . . . .
F22 F 1.0416(2) 0.67828(17) 0.28589(8) 0.0446(5) Uani 1 1 d . . . . .
N4 N 0.4378(3) 0.49440(18) 0.35230(9) 0.0226(6) Uani 1 1 d . . . . .
N5 N 0.6276(3) 0.74839(19) 0.32591(9) 0.0227(6) Uani 1 1 d . . . . .
F11 F 0.2775(2) 0.38639(16) 0.20329(7) 0.0495(6) Uani 1 1 d . . . . .
N2 N 0.4247(3) 0.7156(2) 0.43446(9) 0.0273(6) Uani 1 1 d . . . . .
F21 F 0.9434(3) 0.36373(16) 0.32802(11) 0.0611(7) Uani 1 1 d . . . . .
C111 C 0.4665(3) 0.5899(2) 0.26645(10) 0.0212(6) Uani 1 1 d . . . . .
C2 C 0.5491(3) 0.6603(2) 0.42220(11) 0.0233(7) Uani 1 1 d . . . . .
C211 C 0.7211(3) 0.5742(2) 0.33183(10) 0.0222(7) Uani 1 1 d . . . . .
C16 C 0.3979(3) 0.5008(2) 0.26054(11) 0.0234(7) Uani 1 1 d . . . . .
C110 C 0.4812(4) 0.6444(2) 0.22182(11) 0.0273(8) Uani 1 1 d . . . . .
H110 H 0.525895 0.704818 0.224707 0.033 Uiso 1 1 calc R U . . .
C3 C 0.3150(3) 0.7241(2) 0.39666(11) 0.0263(7) Uani 1 1 d . . . . .
N1 N 0.6345(3) 0.6464(2) 0.46319(10) 0.0361(7) Uani 1 1 d . . . . .
C26 C 0.8158(3) 0.6436(2) 0.31535(11) 0.0246(7) Uani 1 1 d . . . . .
O1 O 0.4000(3) 0.86292(18) 0.63349(9) 0.0488(7) Uani 1 1 d . . . . .
C15 C 0.3841(3) 0.4470(2) 0.30862(11) 0.0245(7) Uani 1 1 d . . . . .
C25 C 0.7630(3) 0.7403(2) 0.31219(10) 0.0241(7) Uani 1 1 d . . . . .
C210 C 0.7674(4) 0.4790(2) 0.33514(12) 0.0298(8) Uani 1 1 d . . . . .
H210 H 0.706008 0.430578 0.345185 0.036 Uiso 1 1 calc R U . . .
C19 C 0.4301(4) 0.6093(2) 0.17391(12) 0.0312(8) Uani 1 1 d . . . . .
C11 C 0.4290(3) 0.4537(3) 0.39888(12) 0.0298(8) Uani 1 1 d . . . . .
H11 H 0.465335 0.487623 0.429076 0.036 Uiso 1 1 calc R U . . .
C42 C 0.3297(3) 0.7086(2) 0.51887(11) 0.0277(7) Uani 1 1 d . . . . .
H42 H 0.277842 0.653269 0.507692 0.033 Uiso 1 1 calc R U . . .
C41 C 0.4146(3) 0.7519(2) 0.48595(11) 0.0277(7) Uani 1 1 d . . . . .
C17 C 0.3465(4) 0.4712(3) 0.21064(12) 0.0328(8) Uani 1 1 d . . . . .
C21 C 0.5652(4) 0.8345(3) 0.32590(12) 0.0316(8) Uani 1 1 d . . . . .
H21 H 0.471077 0.838928 0.335184 0.038 Uiso 1 1 calc R U . . .
C27 C 0.9496(3) 0.6132(3) 0.30373(12) 0.0314(8) Uani 1 1 d . . . . .
C43 C 0.3186(3) 0.7446(3) 0.56841(11) 0.0310(8) Uani 1 1 d . . . . .
H43 H 0.257339 0.715416 0.590519 0.037 Uiso 1 1 calc R U . . .
C14 C 0.3259(4) 0.3576(3) 0.31280(14) 0.0363(9) Uani 1 1 d . . . . .
H14 H 0.290817 0.323867 0.282385 0.044 Uiso 1 1 calc R U . . .
C29 C 0.9014(4) 0.4567(3) 0.32383(13) 0.0380(9) Uani 1 1 d . . . . .
C18 C 0.3616(4) 0.5239(3) 0.16654(12) 0.0361(9) Uani 1 1 d . . . . .
H18 H 0.326348 0.502162 0.132956 0.043 Uiso 1 1 calc R U . . .
C46 C 0.4922(4) 0.8313(3) 0.50263(13) 0.0413(9) Uani 1 1 d . . . . .
H46 H 0.551226 0.861358 0.480024 0.050 Uiso 1 1 calc R U . . .
C51 C 0.1818(4) 0.7755(3) 0.40755(12) 0.0393(9) Uani 1 1 d . . . . .
H51A H 0.123041 0.787470 0.374813 0.059 Uiso 1 1 calc R U . . .
H51B H 0.206897 0.836084 0.424739 0.059 Uiso 1 1 calc R U . . .
H51C H 0.128740 0.736307 0.430166 0.059 Uiso 1 1 calc R U . . .
C28 C 0.9962(4) 0.5217(3) 0.30790(13) 0.0388(9) Uani 1 1 d . . . . .
H28 H 1.088460 0.503830 0.300285 0.047 Uiso 1 1 calc R U . . .
C24 C 0.8334(4) 0.8227(3) 0.29810(12) 0.0349(8) Uani 1 1 d . . . . .
H24 H 0.926802 0.817832 0.288166 0.042 Uiso 1 1 calc R U . . .
C12 C 0.3704(4) 0.3661(3) 0.40497(13) 0.0360(8) Uani 1 1 d . . . . .
H12 H 0.365810 0.340010 0.438584 0.043 Uiso 1 1 calc R U . . .
C45 C 0.4847(5) 0.8674(3) 0.55187(14) 0.0479(11) Uani 1 1 d . . . . .
H45 H 0.538412 0.921957 0.563097 0.058 Uiso 1 1 calc R U . . .
C44 C 0.3979(4) 0.8235(3) 0.58494(12) 0.0347(8) Uani 1 1 d . . . . .
C22 C 0.6333(4) 0.9165(3) 0.31289(14) 0.0389(9) Uani 1 1 d . . . . .
H22 H 0.587376 0.976388 0.313828 0.047 Uiso 1 1 calc R U . . .
C23 C 0.7693(4) 0.9099(3) 0.29848(14) 0.0404(9) Uani 1 1 d . . . . .
H23 H 0.817785 0.965279 0.288934 0.048 Uiso 1 1 calc R U . . .
C31 C 0.7605(4) 0.5896(3) 0.45858(15) 0.0537(12) Uani 1 1 d D . . . .
H31A H 0.767888 0.540130 0.485887 0.064 Uiso 0.686(10) 1 calc R U P A 1
H31B H 0.750945 0.557169 0.424490 0.064 Uiso 0.686(10) 1 calc R U P A 1
H31C H 0.729487 0.523268 0.451562 0.064 Uiso 0.314(10) 1 calc R U P A 2
H31D H 0.803653 0.612190 0.427596 0.064 Uiso 0.314(10) 1 calc R U P A 2
C13 C 0.3184(4) 0.3168(3) 0.36145(14) 0.0420(9) Uani 1 1 d . . . . .
H13 H 0.277691 0.255597 0.364441 0.050 Uiso 1 1 calc R U . . .
C47 C 0.3188(5) 0.8171(3) 0.66919(13) 0.0552(12) Uani 1 1 d . . . . .
H47A H 0.219257 0.814427 0.654660 0.083 Uiso 1 1 calc R U . . .
H47B H 0.326357 0.852802 0.701840 0.083 Uiso 1 1 calc R U . . .
H47C H 0.354570 0.752416 0.675733 0.083 Uiso 1 1 calc R U . . .
C33 C 0.9210(5) 0.6917(5) 0.5191(2) 0.106(2) Uani 1 1 d D . . . .
H33A H 0.837266 0.725461 0.528779 0.159 Uiso 0.686(10) 1 calc R U P A 1
H33B H 0.999774 0.736530 0.518156 0.159 Uiso 0.686(10) 1 calc R U P A 1
H33C H 0.947727 0.641915 0.544774 0.159 Uiso 0.686(10) 1 calc R U P A 1
H33D H 0.856397 0.739076 0.502076 0.159 Uiso 0.314(10) 1 calc R U P A 2
H33E H 1.017059 0.702563 0.509548 0.159 Uiso 0.314(10) 1 calc R U P A 2
H33F H 0.921283 0.697125 0.556857 0.159 Uiso 0.314(10) 1 calc R U P A 2
C32 C 0.8858(6) 0.6445(5) 0.4632(2) 0.053(2) Uani 0.686(10) 1 d D . P A 1
H32A H 0.876482 0.695423 0.436711 0.063 Uiso 0.686(10) 1 calc R U P A 1
H32B H 0.966165 0.603462 0.455849 0.063 Uiso 0.686(10) 1 calc R U P A 1
C32A C 0.8696(14) 0.5879(10) 0.5011(4) 0.072(7) Uani 0.314(10) 1 d D . P A 2
H32C H 0.951674 0.551603 0.490791 0.087 Uiso 0.314(10) 1 calc R U P A 2
H32D H 0.833840 0.554491 0.530770 0.087 Uiso 0.314(10) 1 calc R U P A 2
H3 H 0.261(3) 0.690(2) 0.3284(10) 0.029(9) Uiso 1 1 d D . . . .

loop_
_atom_site_aniso_label
_atom_site_aniso_U_11
_atom_site_aniso_U_22
_atom_site_aniso_U_33
_atom_site_aniso_U_23
_atom_site_aniso_U_13
_atom_site_aniso_U_12
Ir1 0.01978(7) 0.01973(7) 0.02046(6) -0.00133(5) 0.00347(4) 0.00069(5)
F12 0.0680(16) 0.0464(14) 0.0232(9) 0.0074(9) 0.0064(9) 0.0084(12)
N3 0.0187(14) 0.0293(17) 0.0263(12) 0.0013(11) 0.0037(10) 0.0024(12)
F22 0.0237(11) 0.0546(16) 0.0568(13) 0.0005(11) 0.0110(9) -0.0058(10)
N4 0.0195(14) 0.0200(15) 0.0286(12) -0.0010(11) 0.0043(10) -0.0011(11)
N5 0.0243(14) 0.0192(15) 0.0241(11) -0.0039(10) 0.0010(10) -0.0014(12)
F11 0.0582(15) 0.0493(16) 0.0398(11) -0.0143(10) -0.0010(10) -0.0263(12)
N2 0.0278(15) 0.0326(17) 0.0225(12) -0.0020(11) 0.0078(10) 0.0063(13)
F21 0.0493(15) 0.0353(16) 0.1000(19) -0.0049(13) 0.0148(13) 0.0203(12)
C111 0.0211(16) 0.0201(17) 0.0234(13) -0.0006(12) 0.0068(11) 0.0065(13)
C2 0.0216(17) 0.0209(18) 0.0276(14) -0.0010(13) 0.0040(12) 0.0037(14)
C211 0.0236(17) 0.0227(19) 0.0204(13) -0.0043(12) 0.0023(11) 0.0000(14)
C16 0.0194(16) 0.0255(19) 0.0253(14) -0.0030(13) 0.0028(11) 0.0029(14)
C110 0.0342(19) 0.022(2) 0.0260(14) -0.0017(13) 0.0069(13) -0.0008(15)
C3 0.0265(18) 0.0248(19) 0.0288(14) 0.0014(13) 0.0089(12) 0.0027(14)
N1 0.0394(18) 0.040(2) 0.0276(13) -0.0054(12) -0.0024(12) 0.0109(14)
C26 0.0214(16) 0.028(2) 0.0244(13) -0.0033(13) 0.0015(11) -0.0003(14)
O1 0.076(2) 0.0401(18) 0.0330(12) -0.0147(12) 0.0182(12) -0.0088(14)
C15 0.0153(16) 0.026(2) 0.0324(15) -0.0001(13) 0.0039(12) 0.0004(14)
C25 0.0225(17) 0.027(2) 0.0229(13) -0.0055(13) 0.0031(12) -0.0026(14)
C210 0.0291(19) 0.024(2) 0.0368(16) -0.0013(14) 0.0036(13) 0.0014(15)
C19 0.039(2) 0.029(2) 0.0259(14) 0.0024(14) 0.0059(13) 0.0097(16)
C11 0.0269(19) 0.032(2) 0.0307(15) 0.0020(14) 0.0042(13) -0.0008(16)
C42 0.0280(18) 0.027(2) 0.0293(15) -0.0034(13) 0.0076(13) -0.0032(15)
C41 0.0308(18) 0.029(2) 0.0241(14) -0.0030(13) 0.0067(12) 0.0071(15)
C17 0.0293(19) 0.033(2) 0.0359(17) -0.0098(15) 0.0024(14) -0.0021(16)
C21 0.031(2) 0.028(2) 0.0365(17) -0.0020(15) 0.0072(14) 0.0025(17)
C27 0.0210(17) 0.039(2) 0.0345(16) -0.0041(15) 0.0036(12) -0.0050(16)
C43 0.0331(19) 0.034(2) 0.0274(15) -0.0009(14) 0.0121(13) -0.0006(16)
C14 0.033(2) 0.033(2) 0.0428(18) -0.0022(16) 0.0025(15) -0.0080(16)
C29 0.036(2) 0.029(2) 0.048(2) -0.0079(17) 0.0032(16) 0.0123(18)
C18 0.038(2) 0.044(2) 0.0250(15) -0.0095(15) -0.0028(13) 0.0062(18)
C46 0.055(3) 0.036(2) 0.0368(18) -0.0045(17) 0.0195(16) -0.012(2)
C51 0.033(2) 0.052(3) 0.0345(17) 0.0005(17) 0.0119(14) 0.0161(18)
C28 0.0196(19) 0.047(3) 0.050(2) -0.0101(18) 0.0061(15) 0.0110(18)
C24 0.030(2) 0.036(2) 0.0395(18) 0.0004(16) 0.0061(14) -0.0115(18)
C12 0.033(2) 0.037(2) 0.0387(17) 0.0134(16) 0.0064(14) -0.0032(17)
C45 0.068(3) 0.038(3) 0.0407(19) -0.0149(18) 0.0197(18) -0.019(2)
C44 0.047(2) 0.031(2) 0.0277(15) -0.0053(15) 0.0117(14) 0.0038(18)
C22 0.047(2) 0.020(2) 0.051(2) 0.0010(17) 0.0091(17) 0.0020(18)
C23 0.045(2) 0.027(2) 0.050(2) 0.0030(17) 0.0070(17) -0.0123(19)
C31 0.048(3) 0.064(3) 0.044(2) -0.015(2) -0.0168(18) 0.027(2)
C13 0.039(2) 0.035(2) 0.052(2) 0.0095(18) 0.0035(17) -0.0128(18)
C47 0.071(3) 0.069(3) 0.0280(17) -0.0123(19) 0.0159(18) -0.007(3)
C33 0.045(3) 0.176(7) 0.095(4) -0.054(4) -0.001(3) -0.031(4)
C32 0.036(4) 0.073(5) 0.051(4) -0.004(3) 0.013(3) 0.005(3)
C32A 0.056(10) 0.137(17) 0.022(6) -0.011(7) -0.008(5) 0.047(10)

_geom_special_details            
; 
 All esds (except the esd in the dihedral angle between two l.s. planes) 
 are estimated using the full covariance matrix.  The cell esds are taken 
 into account individually in the estimation of esds in distances, angles 
 and torsion angles; correlations between esds in cell parameters are only 
 used when they are defined by crystal symmetry.  An approximate (isotropic) 
 treatment of cell esds is used for estimating esds involving l.s. planes. 
;

loop_
_geom_bond_atom_site_label_1
_geom_bond_atom_site_label_2
_geom_bond_distance
_geom_bond_site_symmetry_2
_geom_bond_publ_flag
Ir1 C211 2.013(3) . ?
Ir1 N5 2.046(3) . ?
Ir1 N4 2.051(3) . ?
Ir1 C111 2.059(3) . ?
Ir1 N3 2.093(3) . ?
Ir1 C2 2.110(3) . ?
F12 C19 1.365(4) . ?
N3 C3 1.286(4) . ?
F22 C27 1.377(4) . ?
N4 C11 1.346(4) . ?
N4 C15 1.366(4) . ?
N5 C21 1.348(4) . ?
N5 C25 1.371(4) . ?
F11 C17 1.365(4) . ?
N2 C3 1.359(4) . ?
N2 C41 1.441(3) . ?
N2 C2 1.474(4) . ?
F21 C29 1.368(4) . ?
C111 C110 1.406(4) . ?
C111 C16 1.413(4) . ?
C2 N1 1.282(4) . ?
C211 C210 1.409(4) . ?
C211 C26 1.422(4) . ?
C16 C17 1.397(4) . ?
C16 C15 1.475(4) . ?
C110 C19 1.376(4) . ?
C3 C51 1.507(4) . ?
N1 C31 1.452(5) . ?
C26 C27 1.400(4) . ?
C26 C25 1.449(4) . ?
O1 C44 1.373(4) . ?
O1 C47 1.418(4) . ?
C15 C14 1.382(4) . ?
C25 C24 1.404(5) . ?
C210 C29 1.369(5) . ?
C19 C18 1.370(5) . ?
C11 C12 1.368(4) . ?
C42 C41 1.374(4) . ?
C42 C43 1.394(4) . ?
C41 C46 1.382(5) . ?
C17 C18 1.382(5) . ?
C21 C22 1.380(5) . ?
C27 C28 1.363(5) . ?
C43 C44 1.384(5) . ?
C14 C13 1.393(5) . ?
C29 C28 1.375(5) . ?
C46 C45 1.381(5) . ?
C24 C23 1.370(5) . ?
C12 C13 1.372(5) . ?
C45 C44 1.392(5) . ?
C22 C23 1.382(5) . ?
C31 C32 1.411(7) . ?
C31 C32A 1.432(10) . ?
C33 C32A 1.594(14) . ?
C33 C32 1.598(7) . ?

loop_
_geom_angle_atom_site_label_1
_geom_angle_atom_site_label_2
_geom_angle_atom_site_label_3
_geom_angle
_geom_angle_site_symmetry_1
_geom_angle_site_symmetry_3
_geom_angle_publ_flag
C211 Ir1 N5 79.88(12) . . ?
C211 Ir1 N4 95.45(12) . . ?
N5 Ir1 N4 173.41(9) . . ?
C211 Ir1 C111 87.30(11) . . ?
N5 Ir1 C111 95.26(11) . . ?
N4 Ir1 C111 79.79(11) . . ?
C211 Ir1 N3 175.22(12) . . ?
N5 Ir1 N3 95.36(10) . . ?
N4 Ir1 N3 89.26(10) . . ?
C111 Ir1 N3 92.77(11) . . ?
C211 Ir1 C2 102.84(11) . . ?
N5 Ir1 C2 90.38(11) . . ?
N4 Ir1 C2 95.21(11) . . ?
C111 Ir1 C2 169.15(11) . . ?
N3 Ir1 C2 77.46(11) . . ?
C3 N3 Ir1 117.9(2) . . ?
C11 N4 C15 118.9(3) . . ?
C11 N4 Ir1 123.7(2) . . ?
C15 N4 Ir1 117.4(2) . . ?
C21 N5 C25 119.8(3) . . ?
C21 N5 Ir1 123.4(2) . . ?
C25 N5 Ir1 116.7(2) . . ?
C3 N2 C41 121.2(3) . . ?
C3 N2 C2 117.4(2) . . ?
C41 N2 C2 121.2(2) . . ?
C110 C111 C16 118.5(3) . . ?
C110 C111 Ir1 128.0(2) . . ?
C16 C111 Ir1 113.4(2) . . ?
N1 C2 N2 110.7(3) . . ?
N1 C2 Ir1 139.6(2) . . ?
N2 C2 Ir1 109.67(18) . . ?
C210 C211 C26 117.9(3) . . ?
C210 C211 Ir1 127.7(2) . . ?
C26 C211 Ir1 114.2(2) . . ?
C17 C16 C111 118.5(3) . . ?
C17 C16 C15 125.1(3) . . ?
C111 C16 C15 116.4(3) . . ?
C19 C110 C111 119.4(3) . . ?
N3 C3 N2 117.0(3) . . ?
N3 C3 C51 122.9(3) . . ?
N2 C3 C51 120.1(3) . . ?
C2 N1 C31 118.1(3) . . ?
C27 C26 C211 118.0(3) . . ?
C27 C26 C25 126.2(3) . . ?
C211 C26 C25 115.9(3) . . ?
C44 O1 C47 117.1(3) . . ?
N4 C15 C14 119.8(3) . . ?
N4 C15 C16 113.0(3) . . ?
C14 C15 C16 127.2(3) . . ?
N5 C25 C24 118.8(3) . . ?
N5 C25 C26 113.0(3) . . ?
C24 C25 C26 128.2(3) . . ?
C29 C210 C211 119.7(3) . . ?
F12 C19 C18 117.4(3) . . ?
F12 C19 C110 118.8(3) . . ?
C18 C19 C110 123.9(3) . . ?
N4 C11 C12 123.4(3) . . ?
C41 C42 C43 121.0(3) . . ?
C42 C41 C46 119.4(3) . . ?
C42 C41 N2 121.1(3) . . ?
C46 C41 N2 119.5(3) . . ?
F11 C17 C18 116.3(3) . . ?
F11 C17 C16 120.4(3) . . ?
C18 C17 C16 123.3(3) . . ?
N5 C21 C22 122.3(3) . . ?
C28 C27 F22 116.3(3) . . ?
C28 C27 C26 124.4(3) . . ?
F22 C27 C26 119.3(3) . . ?
C44 C43 C42 119.1(3) . . ?
C15 C14 C13 120.2(3) . . ?
F21 C29 C210 118.2(3) . . ?
F21 C29 C28 117.7(3) . . ?
C210 C29 C28 124.1(4) . . ?
C19 C18 C17 116.3(3) . . ?
C45 C46 C41 120.6(3) . . ?
C27 C28 C29 115.8(3) . . ?
C23 C24 C25 121.0(3) . . ?
C11 C12 C13 118.5(3) . . ?
C46 C45 C44 119.6(4) . . ?
O1 C44 C43 124.3(3) . . ?
O1 C44 C45 115.5(3) . . ?
C43 C44 C45 120.2(3) . . ?
C21 C22 C23 118.9(4) . . ?
C24 C23 C22 119.2(4) . . ?
C32 C31 N1 112.6(4) . . ?
C32A C31 N1 118.8(6) . . ?
C12 C13 C14 119.2(3) . . ?
C31 C32 C33 113.6(4) . . ?
C31 C32A C33 112.6(9) . . ?

_refine_diff_density_max         1.112
_refine_diff_density_min         -0.946
_refine_diff_density_rms         0.100

_shelx_res_file                  
; 
TITL TS31_a.res in P2(1)/n 
    TS31_sq.res 
    created by SHELXL-2019/3 at 17:15:21 on 16-Oct-2025 
REM Old TITL TS31 in P2(1)/n 
REM SHELXT solution in P2(1)/n: R1 0.071, Rweak 0.002, Alpha 0.020 
REM <I/s>   0.500 for  303 systematic absences,  Orientation as input 
REM Formula found by SHELXT:  C31 N7 O7 Ir 
  
CELL  0.71073   9.4811  14.0699  25.9038   90.000   95.901   90.000 
ZERR    4.000   0.0005   0.0007   0.0014    0.000    0.001    0.000 
LATT  1 
SYMM 1/2-X, 1/2+Y, 1/2-Z 
SFAC C H N O F IR 
UNIT 140 120 20 4 16 4 
TEMP -73.150 
SIZE 0.06 0.09 0.19 
L.S. 16 
BOND 
FMAP 2 
PLAN 20 
SADI C31 C32 C31 C32A 
SADI C33 C32 C33 C32A 
DFIX 0.88 N3 H3 
ABIN 
ACTA 
WGHT    0.031100 
FVAR       0.21084   0.68573 
IR1   6    0.527763    0.624942    0.342622    11.00000    0.01978    0.01973 = 
         0.02046   -0.00133    0.00347    0.00069 
F12   5    0.447228    0.662308    0.130862    11.00000    0.06800    0.04640 = 
         0.02321    0.00736    0.00645    0.00837 
N3    3    0.332704    0.688843    0.351961    11.00000    0.01870    0.02926 = 
         0.02627    0.00125    0.00373    0.00237 
F22   5    1.041634    0.678280    0.285893    11.00000    0.02372    0.05461 = 
         0.05676    0.00052    0.01097   -0.00577 
N4    3    0.437826    0.494401    0.352301    11.00000    0.01949    0.01997 = 
         0.02863   -0.00103    0.00435   -0.00111 
N5    3    0.627621    0.748392    0.325913    11.00000    0.02428    0.01925 = 
         0.02414   -0.00387    0.00095   -0.00143 
F11   5    0.277531    0.386387    0.203287    11.00000    0.05820    0.04928 = 
         0.03982   -0.01434   -0.00104   -0.02630 
N2    3    0.424729    0.715613    0.434464    11.00000    0.02781    0.03257 = 
         0.02254   -0.00195    0.00776    0.00630 
F21   5    0.943433    0.363728    0.328018    11.00000    0.04929    0.03534 = 
         0.10001   -0.00491    0.01484    0.02031 
C111  1    0.466539    0.589880    0.266450    11.00000    0.02111    0.02009 = 
         0.02336   -0.00059    0.00676    0.00649 
C2    1    0.549077    0.660287    0.422199    11.00000    0.02160    0.02094 = 
         0.02759   -0.00100    0.00396    0.00373 
C211  1    0.721066    0.574154    0.331828    11.00000    0.02361    0.02268 = 
         0.02038   -0.00432    0.00229    0.00002 
C16   1    0.397897    0.500844    0.260543    11.00000    0.01944    0.02546 = 
         0.02531   -0.00295    0.00279    0.00292 
C110  1    0.481169    0.644359    0.221817    11.00000    0.03419    0.02248 = 
         0.02596   -0.00167    0.00687   -0.00084 
AFIX  43 
H110  2    0.525895    0.704818    0.224707    11.00000   -1.20000 
AFIX   0 
C3    1    0.314999    0.724072    0.396662    11.00000    0.02645    0.02482 = 
         0.02883    0.00145    0.00891    0.00272 
N1    3    0.634474    0.646380    0.463191    11.00000    0.03942    0.04003 = 
         0.02758   -0.00543   -0.00241    0.01089 
C26   1    0.815812    0.643598    0.315352    11.00000    0.02137    0.02782 = 
         0.02442   -0.00327    0.00151   -0.00031 
O1    4    0.400049    0.862919    0.633488    11.00000    0.07587    0.04014 = 
         0.03296   -0.01471    0.01823   -0.00883 
C15   1    0.384128    0.446984    0.308619    11.00000    0.01529    0.02616 = 
         0.03242   -0.00014    0.00393    0.00035 
C25   1    0.762968    0.740279    0.312191    11.00000    0.02251    0.02711 = 
         0.02288   -0.00554    0.00315   -0.00257 
C210  1    0.767433    0.479018    0.335141    11.00000    0.02912    0.02350 = 
         0.03680   -0.00125    0.00359    0.00137 
AFIX  43 
H210  2    0.706008    0.430578    0.345185    11.00000   -1.20000 
AFIX   0 
C19   1    0.430136    0.609340    0.173905    11.00000    0.03894    0.02923 = 
         0.02588    0.00242    0.00595    0.00975 
C11   1    0.428998    0.453744    0.398875    11.00000    0.02689    0.03203 = 
         0.03067    0.00195    0.00417   -0.00082 
AFIX  43 
H11   2    0.465335    0.487623    0.429076    11.00000   -1.20000 
AFIX   0 
C42   1    0.329723    0.708598    0.518867    11.00000    0.02798    0.02670 = 
         0.02927   -0.00338    0.00762   -0.00318 
AFIX  43 
H42   2    0.277842    0.653269    0.507692    11.00000   -1.20000 
AFIX   0 
C41   1    0.414640    0.751937    0.485951    11.00000    0.03079    0.02885 = 
         0.02413   -0.00296    0.00671    0.00713 
C17   1    0.346533    0.471221    0.210638    11.00000    0.02934    0.03296 = 
         0.03588   -0.00976    0.00236   -0.00214 
C21   1    0.565223    0.834520    0.325903    11.00000    0.03146    0.02761 = 
         0.03651   -0.00198    0.00721    0.00248 
AFIX  43 
H21   2    0.471077    0.838928    0.335184    11.00000   -1.20000 
AFIX   0 
C27   1    0.949595    0.613231    0.303733    11.00000    0.02095    0.03896 = 
         0.03445   -0.00414    0.00363   -0.00505 
C43   1    0.318585    0.744614    0.568405    11.00000    0.03307    0.03440 = 
         0.02744   -0.00092    0.01211   -0.00058 
AFIX  43 
H43   2    0.257339    0.715416    0.590519    11.00000   -1.20000 
AFIX   0 
C14   1    0.325864    0.357604    0.312797    11.00000    0.03315    0.03277 = 
         0.04284   -0.00217    0.00252   -0.00799 
AFIX  43 
H14   2    0.290817    0.323867    0.282385    11.00000   -1.20000 
AFIX   0 
C29   1    0.901373    0.456667    0.323827    11.00000    0.03642    0.02933 = 
         0.04798   -0.00789    0.00324    0.01230 
C18   1    0.361588    0.523936    0.166539    11.00000    0.03787    0.04402 = 
         0.02503   -0.00951   -0.00278    0.00623 
AFIX  43 
H18   2    0.326348    0.502162    0.132956    11.00000   -1.20000 
AFIX   0 
C46   1    0.492177    0.831317    0.502633    11.00000    0.05455    0.03565 = 
         0.03676   -0.00450    0.01954   -0.01192 
AFIX  43 
H46   2    0.551226    0.861358    0.480024    11.00000   -1.20000 
AFIX   0 
C51   1    0.181770    0.775478    0.407547    11.00000    0.03277    0.05231 = 
         0.03453    0.00047    0.01195    0.01613 
AFIX 137 
H51A  2    0.123041    0.787470    0.374813    11.00000   -1.50000 
H51B  2    0.206897    0.836084    0.424739    11.00000   -1.50000 
H51C  2    0.128740    0.736307    0.430166    11.00000   -1.50000 
AFIX   0 
C28   1    0.996201    0.521657    0.307904    11.00000    0.01964    0.04694 = 
         0.05022   -0.01009    0.00606    0.01103 
AFIX  43 
H28   2    1.088460    0.503830    0.300285    11.00000   -1.20000 
AFIX   0 
C24   1    0.833368    0.822668    0.298102    11.00000    0.02989    0.03571 = 
         0.03948    0.00035    0.00609   -0.01154 
AFIX  43 
H24   2    0.926802    0.817832    0.288166    11.00000   -1.20000 
AFIX   0 
C12   1    0.370374    0.366109    0.404973    11.00000    0.03271    0.03727 = 
         0.03873    0.01337    0.00640   -0.00318 
AFIX  43 
H12   2    0.365810    0.340010    0.438584    11.00000   -1.20000 
AFIX   0 
C45   1    0.484667    0.867423    0.551871    11.00000    0.06823    0.03786 = 
         0.04068   -0.01488    0.01974   -0.01866 
AFIX  43 
H45   2    0.538412    0.921957    0.563097    11.00000   -1.20000 
AFIX   0 
C44   1    0.397948    0.823478    0.584937    11.00000    0.04700    0.03113 = 
         0.02765   -0.00535    0.01173    0.00376 
C22   1    0.633256    0.916478    0.312892    11.00000    0.04693    0.02001 = 
         0.05054    0.00104    0.00907    0.00197 
AFIX  43 
H22   2    0.587376    0.976388    0.313828    11.00000   -1.20000 
AFIX   0 
C23   1    0.769278    0.909927    0.298475    11.00000    0.04516    0.02686 = 
         0.04951    0.00301    0.00700   -0.01231 
AFIX  43 
H23   2    0.817785    0.965279    0.288934    11.00000   -1.20000 
AFIX   0 
C31   1    0.760471    0.589627    0.458580    11.00000    0.04797    0.06435 = 
         0.04432   -0.01514   -0.01675    0.02652 
PART   1 
AFIX  23 
H31A  2    0.767888    0.540130    0.485887    21.00000   -1.20000 
H31B  2    0.750945    0.557169    0.424490    21.00000   -1.20000 
AFIX  23 
PART   2 
H31C  2    0.729487    0.523268    0.451562   -21.00000   -1.20000 
H31D  2    0.803653    0.612190    0.427596   -21.00000   -1.20000 
AFIX   0 
PART   0 
C13   1    0.318350    0.316810    0.361451    11.00000    0.03863    0.03493 = 
         0.05210    0.00953    0.00355   -0.01280 
AFIX  43 
H13   2    0.277691    0.255597    0.364441    11.00000   -1.20000 
AFIX   0 
C47   1    0.318782    0.817103    0.669187    11.00000    0.07063    0.06937 = 
         0.02795   -0.01232    0.01588   -0.00692 
AFIX 137 
H47A  2    0.219257    0.814427    0.654660    11.00000   -1.50000 
H47B  2    0.326357    0.852802    0.701840    11.00000   -1.50000 
H47C  2    0.354570    0.752416    0.675733    11.00000   -1.50000 
AFIX   0 
C33   1    0.921042    0.691654    0.519133    11.00000    0.04476    0.17649 = 
         0.09514   -0.05405   -0.00052   -0.03135 
PART   1 
AFIX 137 
H33A  2    0.837266    0.725461    0.528779    21.00000   -1.50000 
H33B  2    0.999774    0.736530    0.518156    21.00000   -1.50000 
H33C  2    0.947727    0.641915    0.544774    21.00000   -1.50000 
AFIX 137 
PART   2 
H33D  2    0.856397    0.739076    0.502076   -21.00000   -1.50000 
H33E  2    1.017059    0.702563    0.509548   -21.00000   -1.50000 
H33F  2    0.921283    0.697125    0.556857   -21.00000   -1.50000 
AFIX   0 
PART 0 
PART   1 
C32   1    0.885765    0.644471    0.463200    21.00000    0.03561    0.07318 = 
         0.05118   -0.00366    0.01325    0.00481 
AFIX  23 
H32A  2    0.876482    0.695423    0.436711    21.00000   -1.20000 
H32B  2    0.966165    0.603462    0.455849    21.00000   -1.20000 
AFIX   0 
PART   2 
C32A  1    0.869641    0.587908    0.501112   -21.00000    0.05563    0.13671 = 
         0.02216   -0.01054   -0.00785    0.04652 
AFIX  23 
H32C  2    0.951674    0.551603    0.490791   -21.00000   -1.20000 
H32D  2    0.833840    0.554491    0.530770   -21.00000   -1.20000 
AFIX   0 
PART   0 
H3    2    0.261357    0.690138    0.328365    11.00000    0.02852 
  
HKLF 4 
  
  
  
  
REM  TS31_a.res in P2(1)/n 
REM wR2 = 0.0601, GooF = S = 0.993, Restrained GooF = 0.993 for all data 
REM R1 = 0.0259 for 6170 Fo > 4sig(Fo) and 0.0396 for all 7913 data 
REM 432 parameters refined using 3 restraints 
  
END 
  
WGHT      0.0310      0.0000 
  
REM Highest difference peak  1.112,  deepest hole -0.946,  1-sigma level  0.100 
Q1    1   0.5115  0.6242  0.2991  11.00000  0.05    1.11 
Q2    1   0.5492  0.6244  0.3840  11.00000  0.05    1.06 
Q3    1   0.5102  0.6153  0.2513  11.00000  0.05    0.47 
Q4    1   0.5833  0.6247  0.4423  11.00000  0.05    0.47 
Q5    1   0.4138  0.8582  0.5635  11.00000  0.05    0.47 
Q6    1   0.8049  0.6253  0.4399  11.00000  0.05    0.44 
Q7    1   0.3595  0.7188  0.4180  11.00000  0.05    0.42 
Q8    1   0.3945  0.4798  0.2856  11.00000  0.05    0.39 
Q9    1   0.3249  0.3410  0.3388  11.00000  0.05    0.37 
Q10   1   0.8400  0.6601  0.4175  11.00000  0.05    0.37 
Q11   1   0.7252  0.5239  0.4359  11.00000  0.05    0.36 
Q12   1   0.0596  0.6808  0.3658  11.00000  0.05    0.35 
Q13   1   0.4262  0.4629  0.3294  11.00000  0.05    0.35 
Q14   1   0.3862  0.8403  0.4538  11.00000  0.05    0.35 
Q15   1   0.6186  0.9157  0.2514  11.00000  0.05    0.34 
Q16   1   0.6147  0.6818  0.4365  11.00000  0.05    0.33 
Q17   1   0.5463  0.4201  0.3848  11.00000  0.05    0.33 
Q18   1   0.3642  0.5082  0.2359  11.00000  0.05    0.33 
Q19   1   0.8386  0.6410  0.3392  11.00000  0.05    0.32 
Q20   1   0.8729  0.6258  0.3027  11.00000  0.05    0.32 
;
_shelx_res_checksum              11045

_shelx_fab_file                  
; 
    2    0    0     -0.56      0.00 
    4    0    0     -7.36      0.00 
    6    0    0      1.65      0.00 
    8    0    0     -0.58      0.00 
   10    0    0     -0.90      0.00 
   12    0    0     -2.03      0.00 
   12    1    0     -0.66      0.00 
   11    1    0     -2.06      0.00 
   10    1    0      0.17      0.00 
    9    1    0     -0.22      0.00 
    8    1    0     -0.21      0.00 
    7    1    0     -0.63      0.00 
    6    1    0      0.50      0.00 
    5    1    0     -0.34      0.00 
    4    1    0      2.05      0.00 
    3    1    0    -12.53      0.00 
    2    1    0     -7.37      0.00 
   12    2    0     -2.47      0.00 
   11    2    0     -1.57      0.00 
   10    2    0      0.06      0.00 
    9    2    0      1.20      0.00 
    8    2    0     -0.58      0.00 
    7    2    0     -0.45      0.00 
    6    2    0      0.55      0.00 
    5    2    0      3.06      0.00 
    4    2    0     -5.34      0.00 
    3    2    0     -0.31      0.00 
    2    2    0      1.89      0.00 
    1    2    0    -17.45      0.00 
   12    3    0     -1.85      0.00 
   11    3    0     -1.84      0.00 
   10    3    0      0.61      0.00 
    9    3    0      0.55      0.00 
    8    3    0      1.18      0.00 
    7    3    0     -1.39      0.00 
    6    3    0      0.84      0.00 
    5    3    0     -0.23      0.00 
    4    3    0      3.78      0.00 
    3    3    0     -3.88      0.00 
    2    3    0    -11.94      0.00 
    1    3    0     24.99      0.00 
   11    4    0     -2.75      0.00 
   10    4    0      0.12      0.00 
    9    4    0      3.10      0.00 
    8    4    0     -0.52      0.00 
    7    4    0      0.30      0.00 
    6    4    0     -0.16      0.00 
    5    4    0      2.93      0.00 
    4    4    0     -1.69      0.00 
    3    4    0     -1.63      0.00 
    2    4    0      3.58      0.00 
    1    4    0    -11.84      0.00 
    0    4    0     20.80      0.00 
   11    5    0     -0.48      0.00 
   10    5    0      0.39      0.00 
    9    5    0      0.30      0.00 
    8    5    0      1.44      0.00 
    7    5    0     -0.67      0.00 
    6    5    0     -0.06      0.00 
    5    5    0      0.09      0.00 
    4    5    0      2.54      0.00 
    3    5    0      0.71      0.00 
    2    5    0     -6.94      0.00 
    1    5    0      7.76      0.00 
   11    6    0     -1.03      0.00 
   10    6    0      0.37      0.00 
    9    6    0      1.01      0.00 
    8    6    0     -0.15      0.00 
    7    6    0     -0.55      0.00 
    6    6    0      0.48      0.00 
    5    6    0      0.80      0.00 
    4    6    0     -0.51      0.00 
    3    6    0     -0.92      0.00 
    2    6    0      2.49      0.00 
    1    6    0     -4.76      0.00 
    0    6    0      6.99      0.00 
   11    7    0      0.44      0.00 
   10    7    0     -0.79      0.00 
    9    7    0      0.81      0.00 
    8    7    0     -1.00      0.00 
    7    7    0     -0.13      0.00 
    6    7    0     -0.74      0.00 
    5    7    0      0.18      0.00 
    4    7    0      0.92      0.00 
    3    7    0      0.13      0.00 
    2    7    0     -2.63      0.00 
    1    7    0      2.92      0.00 
   11    8    0     -0.35      0.00 
   10    8    0      0.92      0.00 
    9    8    0     -0.68      0.00 
    8    8    0      0.12      0.00 
    7    8    0     -1.73      0.00 
    6    8    0      0.14      0.00 
    5    8    0     -0.02      0.00 
    4    8    0     -0.39      0.00 
    3    8    0     -0.01      0.00 
    2    8    0      0.17      0.00 
    1    8    0     -1.50      0.00 
    0    8    0      1.20      0.00 
    9    9    0      0.32      0.00 
    8    9    0     -0.88      0.00 
    7    9    0     -0.50      0.00 
    6    9    0     -0.87      0.00 
    5    9    0      0.48      0.00 
    4    9    0     -0.01      0.00 
    3    9    0     -0.71      0.00 
    2    9    0     -0.33      0.00 
    1    9    0     -0.25      0.00 
    9   10    0      1.09      0.00 
    8   10    0     -0.29      0.00 
    7   10    0     -2.02      0.00 
    6   10    0     -0.44      0.00 
    5   10    0      0.13      0.00 
    4   10    0      0.46      0.00 
    3   10    0     -0.47      0.00 
    2   10    0     -0.22      0.00 
    1   10    0     -0.26      0.00 
    0   10    0     -0.37      0.00 
    9   11    0     -1.05      0.00 
    8   11    0     -0.06      0.00 
    7   11    0     -0.06      0.00 
    6   11    0     -0.93      0.00 
    5   11    0     -0.19      0.00 
    4   11    0     -0.44      0.00 
    3   11    0      0.70      0.00 
    2   11    0      0.02      0.00 
    1   11    0      0.45      0.00 
    9   12    0      1.74      0.00 
    8   12    0      0.31      0.00 
    7   12    0     -2.09      0.00 
    6   12    0     -1.42      0.00 
    5   12    0      0.76      0.00 
    4   12    0      0.87      0.00 
    3   12    0     -0.63      0.00 
    2   12    0      1.45      0.00 
    1   12    0      0.92      0.00 
    0   12    0     -0.10      0.00 
    8   13    0     -0.89      0.00 
    7   13    0      0.64      0.00 
    6   13    0      0.45      0.00 
    5   13    0     -1.94      0.00 
    4   13    0     -0.20      0.00 
    3   13    0      1.69      0.00 
    2   13    0      2.01      0.00 
    1   13    0      0.49      0.00 
    7   14    0     -0.69      0.00 
    6   14    0     -1.58      0.00 
    5   14    0      1.43      0.00 
    4   14    0      0.02      0.00 
    3   14    0      0.73      0.00 
    2   14    0      1.02      0.00 
    1   14    0      2.36      0.00 
    0   14    0     -0.38      0.00 
    7   15    0      0.74      0.00 
    6   15    0      1.83      0.00 
    5   15    0     -1.70      0.00 
    4   15    0     -0.02      0.00 
    3   15    0      0.36      0.00 
    2   15    0      2.64      0.00 
    1   15    0      0.37      0.00 
    5   16    0      1.61      0.00 
    4   16    0     -0.38      0.00 
    3   16    0     -0.07      0.00 
    2   16    0      0.31      0.00 
    1   16    0      1.18      0.00 
    0   16    0      0.02      0.00 
    4   17    0     -0.19      0.00 
    3   17    0     -0.79      0.00 
    2   17    0      0.20      0.00 
    1   17    0      0.51      0.00 
    2   18    0     -0.49      0.00 
    1   18    0     -0.02      0.00 
    0   18    0     -0.17      0.00 
    0   18    1      0.66      0.00 
    1   18    1     -0.34      0.00 
    2   18    1      0.23      0.00 
    0   17    1      0.03      0.00 
    1   17    1     -0.32      0.00 
    2   17    1      0.14      0.00 
    3   17    1      0.59      0.00 
    4   17    1     -0.19      0.00 
   -1   16    1     -0.58      0.00 
    0   16    1      0.14      0.00 
    1   16    1     -0.40      0.00 
    2   16    1     -1.37      0.00 
    3   16    1      0.22      0.00 
    4   16    1     -0.16      0.00 
    5   16    1      0.95      0.00 
   -1   15    1      1.55      0.00 
    0   15    1      0.17      0.00 
    1   15    1     -1.99      0.00 
    2   15    1     -0.43      0.00 
    3   15    1     -0.51      0.00 
    4   15    1      0.71      0.00 
    5   15    1     -1.57      0.00 
    6   15    1      0.78      0.00 
   -1   14    1      0.06      0.00 
    0   14    1     -0.60      0.00 
    1   14    1     -0.51      0.00 
    2   14    1     -2.21      0.00 
    3   14    1     -0.80      0.00 
    4   14    1     -0.34      0.00 
    5   14    1      2.87      0.00 
    6   14    1     -1.17      0.00 
    7   14    1     -1.02      0.00 
   -2   13    1     -1.23      0.00 
   -1   13    1      1.86      0.00 
    0   13    1      0.17      0.00 
    1   13    1     -1.94      0.00 
    2   13    1     -1.08      0.00 
    3   13    1      0.09      0.00 
    4   13    1      0.18      0.00 
    5   13    1     -1.44      0.00 
    6   13    1      1.79      0.00 
    7   13    1      1.60      0.00 
   -2   12    1      1.17      0.00 
   -1   12    1     -0.19      0.00 
    0   12    1      0.13      0.00 
    1   12    1     -1.02      0.00 
    2   12    1     -0.61      0.00 
    3   12    1     -0.83      0.00 
    4   12    1     -0.17      0.00 
    5   12    1      1.74      0.00 
    6   12    1      0.43      0.00 
    7   12    1     -0.44      0.00 
    8   12    1      0.08      0.00 
    9   12    1      1.17      0.00 
   -2   11    1     -0.89      0.00 
   -1   11    1      0.36      0.00 
    0   11    1      0.09      0.00 
    1   11    1     -0.13      0.00 
    2   11    1     -0.43      0.00 
    3   11    1      0.63      0.00 
    4   11    1     -0.61      0.00 
    5   11    1     -0.71      0.00 
    6   11    1      0.71      0.00 
    7   11    1      2.23      0.00 
    8   11    1      0.75      0.00 
    9   11    1     -1.82      0.00 
   -3   10    1      0.07      0.00 
   -2   10    1     -0.15      0.00 
   -1   10    1      0.29      0.00 
    0   10    1      0.29      0.00 
    1   10    1     -0.01      0.00 
    2   10    1      0.10      0.00 
    3   10    1      0.14      0.00 
    4   10    1      0.06      0.00 
    5   10    1     -0.48      0.00 
    6   10    1      1.02      0.00 
    7   10    1      0.14      0.00 
    8   10    1      0.39      0.00 
    9   10    1      0.76      0.00 
   -3    9    1     -0.04      0.00 
   -2    9    1      0.75      0.00 
   -1    9    1     -0.28      0.00 
    0    9    1      0.15      0.00 
    1    9    1      0.78      0.00 
    2    9    1      0.16      0.00 
    3    9    1      0.12      0.00 
    4    9    1     -0.47      0.00 
    5    9    1     -0.05      0.00 
    6    9    1     -0.16      0.00 
    7    9    1      2.19      0.00 
    8    9    1      0.01      0.00 
    9    9    1      0.39      0.00 
  -11    8    1     -0.23      0.00 
  -10    8    1     -0.72      0.00 
   -9    8    1     -0.61      0.00 
   -8    8    1     -1.07      0.00 
   -7    8    1      0.63      0.00 
   -6    8    1     -0.59      0.00 
   -5    8    1      0.12      0.00 
   -4    8    1      0.39      0.00 
   -3    8    1      0.55      0.00 
   -2    8    1     -0.96      0.00 
   -1    8    1     -0.33      0.00 
    0    8    1      0.95      0.00 
    1    8    1     -1.63      0.00 
    2    8    1      1.08      0.00 
    3    8    1      0.48      0.00 
    4    8    1     -0.37      0.00 
    5    8    1     -0.75      0.00 
    6    8    1      0.90      0.00 
    7    8    1      0.00      0.00 
    8    8    1      1.49      0.00 
    9    8    1     -0.91      0.00 
   10    8    1      1.19      0.00 
   11    8    1     -0.02      0.00 
  -11    7    1     -0.34      0.00 
  -10    7    1     -0.65      0.00 
   -9    7    1     -0.36      0.00 
   -8    7    1      0.03      0.00 
   -7    7    1     -0.94      0.00 
   -6    7    1     -0.11      0.00 
   -5    7    1      0.12      0.00 
   -4    7    1      0.31      0.00 
   -3    7    1     -0.69      0.00 
   -2    7    1     -0.86      0.00 
   -1    7    1     -1.85      0.00 
    0    7    1     -3.98      0.00 
    1    7    1      3.57      0.00 
    2    7    1     -1.78      0.00 
    3    7    1     -0.26      0.00 
    4    7    1      0.74      0.00 
    5    7    1     -0.19      0.00 
    6    7    1     -0.64      0.00 
    7    7    1      1.42      0.00 
    8    7    1     -0.26      0.00 
    9    7    1      0.37      0.00 
   10    7    1     -0.81      0.00 
   11    7    1      0.23      0.00 
  -11    6    1      0.17      0.00 
  -10    6    1      0.43      0.00 
   -9    6    1     -0.14      0.00 
   -8    6    1     -0.05      0.00 
   -7    6    1      0.01      0.00 
   -6    6    1     -0.75      0.00 
   -5    6    1     -0.18      0.00 
   -4    6    1      1.11      0.00 
   -3    6    1     -0.99      0.00 
   -2    6    1     -4.82      0.00 
   -1    6    1     -4.68      0.00 
    0    6    1      2.06      0.00 
    1    6    1     -5.34      0.00 
    2    6    1      3.66      0.00 
    3    6    1     -0.28      0.00 
    4    6    1     -2.03      0.00 
    5    6    1     -0.07      0.00 
    6    6    1      0.29      0.00 
    7    6    1      0.40      0.00 
    8    6    1     -0.48      0.00 
    9    6    1     -0.73      0.00 
   10    6    1      0.67      0.00 
   11    6    1     -0.55      0.00 
  -11    5    1     -1.19      0.00 
  -10    5    1      0.37      0.00 
   -9    5    1      2.31      0.00 
   -8    5    1      0.20      0.00 
   -7    5    1     -0.24      0.00 
   -6    5    1     -0.27      0.00 
   -5    5    1      1.69      0.00 
   -4    5    1      0.12      0.00 
   -3    5    1     -3.06      0.00 
   -2    5    1     -3.09      0.00 
   -1    5    1     -5.69      0.00 
    0    5    1    -10.91      0.00 
    1    5    1      8.43      0.00 
    2    5    1     -3.32      0.00 
    3    5    1     -0.31      0.00 
    4    5    1      1.33      0.00 
    5    5    1     -1.75      0.00 
    6    5    1     -0.05      0.00 
    7    5    1     -0.45      0.00 
    8    5    1      0.28      0.00 
    9    5    1     -2.20      0.00 
   10    5    1     -0.21      0.00 
   11    5    1      2.32      0.00 
  -12    4    1     -1.66      0.00 
  -11    4    1      1.20      0.00 
  -10    4    1      1.76      0.00 
   -9    4    1      0.16      0.00 
   -8    4    1      1.33      0.00 
   -7    4    1      1.08      0.00 
   -6    4    1      0.45      0.00 
   -5    4    1     -0.34      0.00 
   -4    4    1      1.95      0.00 
   -3    4    1      0.15      0.00 
   -2    4    1    -10.26      0.00 
   -1    4    1    -14.13      0.00 
    0    4    1      4.58      0.00 
    1    4    1    -12.25      0.00 
    2    4    1      7.98      0.00 
    3    4    1      1.00      0.00 
    4    4    1     -4.41      0.00 
    5    4    1      0.43      0.00 
    6    4    1     -0.49      0.00 
    7    4    1      1.11      0.00 
    8    4    1     -2.02      0.00 
    9    4    1     -0.95      0.00 
   10    4    1      0.41      0.00 
   11    4    1      1.27      0.00 
  -12    3    1      2.02      0.00 
  -11    3    1     -1.67      0.00 
  -10    3    1     -0.26      0.00 
   -9    3    1      2.34      0.00 
   -8    3    1      0.95      0.00 
   -7    3    1     -0.10      0.00 
   -6    3    1     -0.27      0.00 
   -5    3    1      3.44      0.00 
   -4    3    1      3.28      0.00 
   -3    3    1     -3.30      0.00 
   -2    3    1     -6.06      0.00 
   -1    3    1    -11.96      0.00 
    0    3    1    -38.76      0.00 
    1    3    1     18.48      0.00 
    2    3    1     -0.66      0.00 
    3    3    1     -1.39      0.00 
    4    3    1      3.13      0.00 
    5    3    1     -3.13      0.00 
    6    3    1      0.29      0.00 
    7    3    1     -0.04      0.00 
    8    3    1      0.04      0.00 
    9    3    1     -2.19      0.00 
   10    3    1      0.03      0.00 
   11    3    1      2.84      0.00 
   12    3    1      1.75      0.00 
  -12    2    1     -1.07      0.00 
  -11    2    1      1.39      0.00 
  -10    2    1      0.53      0.00 
   -9    2    1      0.22      0.00 
   -8    2    1      0.16      0.00 
   -7    2    1      1.15      0.00 
   -6    2    1      1.49      0.00 
   -5    2    1      0.74      0.00 
   -4    2    1      2.20      0.00 
   -3    2    1      6.22      0.00 
   -2    2    1    -12.35      0.00 
    1    2    1    -31.03      0.00 
    2    2    1      9.13      0.00 
    3    2    1      9.21      0.00 
    4    2    1     -4.35      0.00 
    5    2    1     -0.10      0.00 
    6    2    1     -0.16      0.00 
    7    2    1      0.88      0.00 
    8    2    1     -0.30      0.00 
    9    2    1     -0.46      0.00 
   10    2    1     -0.27      0.00 
   11    2    1      2.31      0.00 
   12    2    1      1.50      0.00 
  -12    1    1      2.51      0.00 
  -11    1    1     -0.50      0.00 
  -10    1    1      0.08      0.00 
   -9    1    1      0.18      0.00 
   -8    1    1      0.86      0.00 
   -7    1    1     -0.15      0.00 
   -6    1    1     -1.38      0.00 
   -5    1    1      1.83      0.00 
   -4    1    1      7.16      0.00 
   -3    1    1     -1.12      0.00 
    2    1    1      8.46      0.00 
    3    1    1     -1.44      0.00 
    4    1    1      5.58      0.00 
    5    1    1     -1.54      0.00 
    6    1    1     -1.10      0.00 
    7    1    1      0.58      0.00 
    8    1    1      0.33      0.00 
    9    1    1     -0.44      0.00 
   10    1    1      1.07      0.00 
   11    1    1      0.70      0.00 
   12    1    1      1.71      0.00 
  -11    0    1      1.75      0.00 
   -9    0    1      0.37      0.00 
   -7    0    1      0.27      0.00 
   -5    0    1      1.37      0.00 
   -3    0    1     10.77      0.00 
    3    0    1     15.45      0.00 
    5    0    1     -0.78      0.00 
    7    0    1      0.50      0.00 
    9    0    1      0.81      0.00 
   11    0    1      1.73      0.00 
   -2    1    1    -10.07      0.00 
   -1    2    1    -47.15      0.00 
   -9    9    1      0.45      0.00 
   -8    9    1      0.24      0.00 
   -7    9    1     -1.41      0.00 
   -6    9    1      0.43      0.00 
   -5    9    1     -0.02      0.00 
   -4    9    1      0.30      0.00 
   -9   10    1      0.17      0.00 
   -8   10    1     -0.02      0.00 
   -7   10    1      0.70      0.00 
   -6   10    1     -0.79      0.00 
   -5   10    1     -0.38      0.00 
   -4   10    1     -0.47      0.00 
   -9   11    1      1.77      0.00 
   -8   11    1     -0.28      0.00 
   -7   11    1     -1.90      0.00 
   -6   11    1      0.71      0.00 
   -5   11    1      0.23      0.00 
   -4   11    1     -1.09      0.00 
   -3   11    1     -0.81      0.00 
   -9   12    1      0.38      0.00 
   -8   12    1     -0.45      0.00 
   -7   12    1     -0.20      0.00 
   -6   12    1     -0.25      0.00 
   -5   12    1      0.33      0.00 
   -4   12    1     -0.68      0.00 
   -3   12    1     -1.97      0.00 
   -8   13    1     -1.08      0.00 
   -7   13    1     -1.16      0.00 
   -6   13    1      1.46      0.00 
   -5   13    1      1.01      0.00 
   -4   13    1     -1.11      0.00 
   -3   13    1      0.55      0.00 
   -7   14    1     -0.56      0.00 
   -6   14    1      1.59      0.00 
   -5   14    1      1.53      0.00 
   -4   14    1     -0.10      0.00 
   -3   14    1     -1.27      0.00 
   -2   14    1      3.32      0.00 
   -7   15    1      0.13      0.00 
   -6   15    1      0.74      0.00 
   -5   15    1      1.65      0.00 
   -4   15    1      0.36      0.00 
   -3   15    1      1.02      0.00 
   -2   15    1     -0.66      0.00 
   -5   16    1      0.55      0.00 
   -4   16    1     -0.48      0.00 
   -3   16    1      0.53      0.00 
   -2   16    1      1.41      0.00 
   -4   17    1      0.10      0.00 
   -3   17    1     -1.04      0.00 
   -2   17    1     -0.04      0.00 
   -1   17    1      0.53      0.00 
   -2   18    1     -0.87      0.00 
   -1   18    1      0.02      0.00 
    0   18    2     -0.18      0.00 
    1   18    2     -0.05      0.00 
    2   18    2     -0.27      0.00 
    0   17    2     -1.05      0.00 
    1   17    2      0.36      0.00 
    2   17    2      0.40      0.00 
    3   17    2     -0.14      0.00 
    4   17    2      0.22      0.00 
   -1   16    2     -0.57      0.00 
    0   16    2     -0.23      0.00 
    1   16    2      0.81      0.00 
    2   16    2      0.03      0.00 
    3   16    2      0.16      0.00 
    4   16    2     -0.57      0.00 
    5   16    2      1.09      0.00 
   -1   15    2      0.18      0.00 
    0   15    2      0.67      0.00 
    1   15    2      0.08      0.00 
    2   15    2      1.70      0.00 
    3   15    2      0.05      0.00 
    4   15    2      0.59      0.00 
    5   15    2     -2.38      0.00 
    6   15    2      1.15      0.00 
   -1   14    2     -1.25      0.00 
    0   14    2      0.06      0.00 
    1   14    2      2.20      0.00 
    2   14    2      0.05      0.00 
    3   14    2      0.54      0.00 
    4   14    2     -1.27      0.00 
    5   14    2      1.69      0.00 
    6   14    2     -1.24      0.00 
    7   14    2     -0.80      0.00 
   -2   13    2     -2.98      0.00 
   -1   13    2     -0.50      0.00 
    0   13    2      0.75      0.00 
    1   13    2      0.94      0.00 
    2   13    2      1.15      0.00 
    3   13    2      0.23      0.00 
    4   13    2      0.96      0.00 
    5   13    2     -3.22      0.00 
    6   13    2      0.38      0.00 
    7   13    2      0.87      0.00 
    8   13    2      0.06      0.00 
   -2   12    2      0.92      0.00 
   -1   12    2     -1.47      0.00 
    0   12    2      0.16      0.00 
    1   12    2      1.24      0.00 
    2   12    2      0.34      0.00 
    3   12    2     -0.32      0.00 
    4   12    2     -0.29      0.00 
    5   12    2      1.58      0.00 
    6   12    2     -1.02      0.00 
    7   12    2     -1.88      0.00 
    8   12    2     -0.92      0.00 
    9   12    2      2.25      0.00 
   -2   11    2     -0.41      0.00 
   -1   11    2     -0.19      0.00 
    0   11    2     -0.48      0.00 
    1   11    2      0.60      0.00 
    2   11    2      0.26      0.00 
    3   11    2      0.27      0.00 
    4   11    2      0.50      0.00 
    5   11    2     -0.59      0.00 
    6   11    2     -0.73      0.00 
    7   11    2      0.06      0.00 
    8   11    2      0.32      0.00 
    9   11    2     -1.42      0.00 
   -3   10    2      0.53      0.00 
   -2   10    2     -0.10      0.00 
   -1   10    2     -0.27      0.00 
    0   10    2     -0.32      0.00 
    1   10    2     -0.10      0.00 
    2   10    2      0.07      0.00 
    3   10    2     -0.29      0.00 
    4   10    2      1.10      0.00 
    5   10    2      0.57      0.00 
    6   10    2      0.14      0.00 
    7   10    2     -2.13      0.00 
    8   10    2     -0.94      0.00 
    9   10    2      0.55      0.00 
   -3    9    2     -0.70      0.00 
   -2    9    2      0.05      0.00 
   -1    9    2     -0.65      0.00 
    0    9    2     -0.75      0.00 
    1    9    2      0.90      0.00 
    2    9    2     -0.36      0.00 
    3    9    2      0.01      0.00 
    4    9    2      0.14      0.00 
    5    9    2      1.05      0.00 
    6    9    2     -0.87      0.00 
    7    9    2      0.18      0.00 
    8    9    2     -1.23      0.00 
    9    9    2      0.01      0.00 
  -11    8    2      0.27      0.00 
  -10    8    2      0.55      0.00 
   -9    8    2      0.25      0.00 
   -8    8    2     -0.38      0.00 
   -7    8    2      0.62      0.00 
   -6    8    2     -0.52      0.00 
   -5    8    2      0.06      0.00 
   -4    8    2     -0.54      0.00 
   -3    8    2     -0.10      0.00 
   -2    8    2     -0.77      0.00 
   -1    8    2     -0.01      0.00 
    0    8    2      1.78      0.00 
    1    8    2     -2.03      0.00 
    2    8    2      1.05      0.00 
    3    8    2      0.36      0.00 
    4    8    2      0.12      0.00 
    5    8    2      0.07      0.00 
    6    8    2      0.64      0.00 
    7    8    2     -1.95      0.00 
    8    8    2      0.44      0.00 
    9    8    2     -1.05      0.00 
   10    8    2      0.30      0.00 
  -11    7    2      0.03      0.00 
  -10    7    2      0.01      0.00 
   -9    7    2      0.16      0.00 
   -8    7    2      0.76      0.00 
   -7    7    2     -0.18      0.00 
   -6    7    2      0.71      0.00 
   -5    7    2     -0.29      0.00 
   -4    7    2     -0.61      0.00 
   -3    7    2      0.20      0.00 
   -2    7    2      2.12      0.00 
   -1    7    2      1.90      0.00 
    0    7    2     -2.87      0.00 
    1    7    2      4.13      0.00 
    2    7    2     -1.29      0.00 
    3    7    2     -0.64      0.00 
    4    7    2      0.99      0.00 
    5    7    2      0.54      0.00 
    6    7    2     -0.51      0.00 
    7    7    2      0.01      0.00 
    8    7    2     -0.63      0.00 
    9    7    2      0.87      0.00 
   10    7    2     -0.82      0.00 
   11    7    2      0.56      0.00 
  -11    6    2     -0.13      0.00 
  -10    6    2     -0.40      0.00 
   -9    6    2     -0.36      0.00 
   -8    6    2      0.37      0.00 
   -7    6    2      0.56      0.00 
   -6    6    2      0.10      0.00 
   -5    6    2     -0.49      0.00 
   -4    6    2      0.53      0.00 
   -3    6    2      2.41      0.00 
   -2    6    2      1.56      0.00 
   -1    6    2      1.63      0.00 
    0    6    2      6.58      0.00 
    1    6    2     -5.41      0.00 
    2    6    2      2.79      0.00 
    3    6    2      1.45      0.00 
    4    6    2     -1.59      0.00 
    5    6    2      0.64      0.00 
    6    6    2      0.41      0.00 
    7    6    2     -0.13      0.00 
    8    6    2      0.14      0.00 
    9    6    2      0.62      0.00 
   10    6    2      0.49      0.00 
   11    6    2     -0.77      0.00 
  -11    5    2     -1.12      0.00 
  -10    5    2     -2.07      0.00 
   -9    5    2     -0.28      0.00 
   -8    5    2     -0.40      0.00 
   -7    5    2     -0.16      0.00 
   -6    5    2      0.58      0.00 
   -5    5    2      0.81      0.00 
   -4    5    2     -0.41      0.00 
   -3    5    2      1.16      0.00 
   -2    5    2      6.94      0.00 
   -1    5    2      7.12      0.00 
    0    5    2     -5.23      0.00 
    1    5    2      7.43      0.00 
    2    5    2     -3.70      0.00 
    3    5    2     -0.16      0.00 
    4    5    2      3.51      0.00 
    5    5    2     -0.59      0.00 
    6    5    2      0.39      0.00 
    7    5    2     -0.77      0.00 
    8    5    2      1.74      0.00 
    9    5    2      0.92      0.00 
   10    5    2     -1.16      0.00 
   11    5    2      0.31      0.00 
  -12    4    2     -1.08      0.00 
  -11    4    2      0.23      0.00 
  -10    4    2     -0.61      0.00 
   -9    4    2     -2.29      0.00 
   -8    4    2     -0.45      0.00 
   -7    4    2      0.42      0.00 
   -6    4    2      0.47      0.00 
   -5    4    2     -2.43      0.00 
   -4    4    2     -0.69      0.00 
   -3    4    2      5.06      0.00 
   -2    4    2      4.76      0.00 
   -1    4    2      4.95      0.00 
    0    4    2     18.15      0.00 
    1    4    2    -12.96      0.00 
    2    4    2      2.57      0.00 
    3    4    2      2.92      0.00 
    4    4    2     -2.15      0.00 
    5    4    2      2.17      0.00 
    6    4    2     -0.44      0.00 
    7    4    2      0.73      0.00 
    8    4    2      0.29      0.00 
    9    4    2      1.91      0.00 
   10    4    2     -0.20      0.00 
   11    4    2     -2.78      0.00 
  -12    3    2      1.14      0.00 
  -11    3    2     -0.67      0.00 
  -10    3    2     -1.81      0.00 
   -9    3    2     -0.89      0.00 
   -8    3    2     -0.50      0.00 
   -7    3    2     -1.28      0.00 
   -6    3    2     -1.53      0.00 
   -5    3    2      0.04      0.00 
   -4    3    2     -0.68      0.00 
   -3    3    2     -1.07      0.00 
   -2    3    2     11.60      0.00 
   -1    3    2     27.52      0.00 
    0    3    2    -12.35      0.00 
    1    3    2     15.18      0.00 
    2    3    2     -6.02      0.00 
    3    3    2     -4.14      0.00 
    4    3    2      5.58      0.00 
    5    3    2     -0.39      0.00 
    6    3    2      0.01      0.00 
    7    3    2     -0.64      0.00 
    8    3    2      1.21      0.00 
    9    3    2      1.00      0.00 
   10    3    2     -0.52      0.00 
   11    3    2     -2.08      0.00 
   12    3    2     -1.40      0.00 
  -12    2    2     -2.18      0.00 
  -11    2    2      0.54      0.00 
  -10    2    2      0.17      0.00 
   -9    2    2     -0.78      0.00 
   -8    2    2     -1.36      0.00 
   -7    2    2     -0.20      0.00 
   -6    2    2      0.95      0.00 
   -5    2    2     -2.78      0.00 
   -4    2    2     -4.95      0.00 
   -3    2    2      3.88      0.00 
   -2    2    2     13.72      0.00 
    0    2    2     55.23      0.00 
    1    2    2    -18.45      0.00 
    2    2    2     -7.37      0.00 
    3    2    2      4.05      0.00 
    4    2    2     -3.23      0.00 
    5    2    2      2.07      0.00 
    6    2    2      0.20      0.00 
    7    2    2     -0.53      0.00 
    8    2    2      0.32      0.00 
    9    2    2      1.18      0.00 
   10    2    2     -1.06      0.00 
   11    2    2     -1.76      0.00 
   12    2    2     -1.50      0.00 
  -12    1    2      0.14      0.00 
  -11    1    2     -0.76      0.00 
  -10    1    2      0.09      0.00 
   -9    1    2     -0.68      0.00 
   -8    1    2      0.03      0.00 
   -7    1    2     -0.55      0.00 
   -6    1    2     -1.40      0.00 
   -5    1    2     -1.88      0.00 
   -4    1    2     -0.63      0.00 
   -2    1    2      7.11      0.00 
    1    1    2     22.95      0.00 
    2    1    2     -3.08      0.00 
    3    1    2    -12.58      0.00 
    4    1    2      2.90      0.00 
    5    1    2      1.38      0.00 
    6    1    2     -0.42      0.00 
    7    1    2     -0.43      0.00 
    8    1    2     -0.07      0.00 
    9    1    2     -0.77      0.00 
   10    1    2      0.42      0.00 
   11    1    2     -1.37      0.00 
   12    1    2     -0.95      0.00 
  -12    0    2     -2.37      0.00 
  -10    0    2      0.14      0.00 
   -8    0    2     -1.06      0.00 
   -6    0    2      1.38      0.00 
   -4    0    2     -7.19      0.00 
   -2    0    2     20.66      0.00 
    2    0    2    -16.67      0.00 
    4    0    2     -3.83      0.00 
    6    0    2      1.12      0.00 
    8    0    2     -0.32      0.00 
   10    0    2     -1.55      0.00 
   12    0    2     -0.80      0.00 
   -3    1    2     -5.14      0.00 
   -1    2    2      5.76      0.00 
   -9    9    2      0.35      0.00 
   -8    9    2      0.32      0.00 
   -7    9    2     -1.16      0.00 
   -6    9    2      0.35      0.00 
   -5    9    2     -0.02      0.00 
   -4    9    2      0.07      0.00 
   -9   10    2     -1.62      0.00 
   -8   10    2     -0.03      0.00 
   -7   10    2      1.25      0.00 
   -6   10    2     -0.36      0.00 
   -5   10    2     -0.05      0.00 
   -4   10    2      0.43      0.00 
   -9   11    2      0.19      0.00 
   -8   11    2     -0.20      0.00 
   -7   11    2     -0.43      0.00 
   -6   11    2      0.38      0.00 
   -5   11    2      0.74      0.00 
   -4   11    2      0.82      0.00 
   -3   11    2      1.33      0.00 
   -9   12    2     -1.29      0.00 
   -8   12    2      0.98      0.00 
   -7   12    2      1.14      0.00 
   -6   12    2     -0.61      0.00 
   -5   12    2     -0.67      0.00 
   -4   12    2      1.67      0.00 
   -3   12    2     -0.02      0.00 
   -8   13    2      0.47      0.00 
   -7   13    2      0.31      0.00 
   -6   13    2     -1.05      0.00 
   -5   13    2     -0.45      0.00 
   -4   13    2      0.14      0.00 
   -3   13    2      1.83      0.00 
   -7   14    2     -0.06      0.00 
   -6   14    2     -0.86      0.00 
   -5   14    2     -1.55      0.00 
   -4   14    2      0.34      0.00 
   -3   14    2     -1.84      0.00 
   -2   14    2      0.42      0.00 
   -7   15    2      0.64      0.00 
   -6   15    2     -2.27      0.00 
   -5   15    2     -1.08      0.00 
   -4   15    2      0.22      0.00 
   -3   15    2      0.19      0.00 
   -2   15    2     -2.54      0.00 
   -5   16    2     -1.35      0.00 
   -4   16    2     -0.72      0.00 
   -3   16    2      0.04      0.00 
   -2   16    2      0.59      0.00 
   -4   17    2      1.08      0.00 
   -3   17    2     -0.95      0.00 
   -2   17    2      0.33      0.00 
   -1   17    2      0.25      0.00 
   -2   18    2     -0.26      0.00 
   -1   18    2     -0.42      0.00 
    0   18    3      1.38      0.00 
    1   18    3     -0.45      0.00 
    0   17    3      0.46      0.00 
    1   17    3      0.06      0.00 
    2   17    3     -0.04      0.00 
    3   17    3      0.19      0.00 
    4   17    3      0.04      0.00 
   -1   16    3     -0.15      0.00 
    0   16    3      0.49      0.00 
    1   16    3      0.18      0.00 
    2   16    3     -0.96      0.00 
    3   16    3      0.11      0.00 
    4   16    3     -0.46      0.00 
    5   16    3      1.06      0.00 
   -1   15    3     -0.20      0.00 
    0   15    3      0.12      0.00 
    1   15    3     -1.14      0.00 
    2   15    3      0.63      0.00 
    3   15    3     -0.93      0.00 
    4   15    3      1.56      0.00 
    5   15    3     -1.12      0.00 
    6   15    3      0.13      0.00 
   -2   14    3      2.90      0.00 
   -1   14    3      0.24      0.00 
    0   14    3     -1.54      0.00 
    1   14    3      0.08      0.00 
    2   14    3     -1.34      0.00 
    3   14    3      0.50      0.00 
    4   14    3     -1.26      0.00 
    5   14    3      3.39      0.00 
    6   14    3     -0.79      0.00 
    7   14    3     -1.03      0.00 
   -2   13    3      0.13      0.00 
   -1   13    3      1.17      0.00 
    0   13    3     -0.66      0.00 
    1   13    3     -2.10      0.00 
    2   13    3      0.81      0.00 
    3   13    3     -0.39      0.00 
    4   13    3      1.58      0.00 
    5   13    3     -2.03      0.00 
    6   13    3      0.90      0.00 
    7   13    3      1.14      0.00 
    8   13    3      0.66      0.00 
   -2   12    3      2.09      0.00 
   -1   12    3      0.68      0.00 
    0   12    3     -0.37      0.00 
    1   12    3     -0.79      0.00 
    2   12    3     -0.64      0.00 
    3   12    3      0.15      0.00 
    4   12    3     -1.36      0.00 
    5   12    3      2.11      0.00 
    6   12    3      0.12      0.00 
    7   12    3     -0.21      0.00 
    8   12    3     -0.97      0.00 
    9   12    3      1.31      0.00 
   -2   11    3     -0.27      0.00 
   -1   11    3      1.30      0.00 
    0   11    3      0.10      0.00 
    1   11    3     -0.96      0.00 
    2   11    3     -0.18      0.00 
    3   11    3      0.21      0.00 
    4   11    3     -0.51      0.00 
    5   11    3     -1.47      0.00 
    6   11    3     -0.05      0.00 
    7   11    3      1.68      0.00 
    8   11    3      1.84      0.00 
    9   11    3     -1.63      0.00 
   -3   10    3     -0.15      0.00 
   -2   10    3      0.19      0.00 
   -1   10    3      0.62      0.00 
    0   10    3      0.54      0.00 
    1   10    3     -0.67      0.00 
    2   10    3     -0.09      0.00 
    3   10    3     -0.88      0.00 
    4   10    3     -0.53      0.00 
    5   10    3     -0.51      0.00 
    6   10    3      0.52      0.00 
    7   10    3      0.04      0.00 
    8   10    3      0.28      0.00 
    9   10    3      0.84      0.00 
   -7    9    3     -0.42      0.00 
   -6    9    3      0.41      0.00 
   -5    9    3     -0.02      0.00 
   -3    9    3      0.08      0.00 
   -2    9    3      0.99      0.00 
   -1    9    3      0.47      0.00 
    0    9    3     -0.62      0.00 
    1    9    3      0.71      0.00 
    2    9    3     -0.92      0.00 
    3    9    3     -0.18      0.00 
    4    9    3     -1.24      0.00 
    5    9    3     -0.53      0.00 
    6    9    3     -0.62      0.00 
    7    9    3      1.81      0.00 
    8    9    3      0.40      0.00 
    9    9    3      0.79      0.00 
   10    9    3      0.25      0.00 
  -11    8    3      0.02      0.00 
  -10    8    3      0.26      0.00 
   -9    8    3     -0.11      0.00 
   -8    8    3     -0.56      0.00 
   -7    8    3      0.85      0.00 
   -6    8    3     -0.22      0.00 
   -5    8    3      0.45      0.00 
   -4    8    3      0.42      0.00 
   -3    8    3      0.73      0.00 
   -2    8    3     -0.09      0.00 
   -1    8    3     -0.07      0.00 
    0    8    3      2.07      0.00 
    1    8    3     -3.13      0.00 
    2    8    3      0.21      0.00 
    3    8    3      0.39      0.00 
    4    8    3     -0.44      0.00 
    5    8    3     -0.91      0.00 
    6    8    3      0.40      0.00 
    7    8    3     -0.38      0.00 
    8    8    3      1.19      0.00 
    9    8    3     -0.28      0.00 
   10    8    3      0.49      0.00 
  -11    7    3      0.39      0.00 
  -10    7    3      0.15      0.00 
   -9    7    3     -0.70      0.00 
   -8    7    3     -0.27      0.00 
   -7    7    3     -0.18      0.00 
   -6    7    3      0.49      0.00 
   -5    7    3      0.01      0.00 
   -4    7    3     -0.18      0.00 
   -3    7    3     -0.56      0.00 
   -2    7    3      0.30      0.00 
   -1    7    3      0.84      0.00 
    0    7    3     -4.29      0.00 
    1    7    3      2.93      0.00 
    2    7    3     -1.76      0.00 
    3    7    3     -1.40      0.00 
    4    7    3      1.03      0.00 
    5    7    3     -0.20      0.00 
    6    7    3     -0.63      0.00 
    7    7    3      0.68      0.00 
    8    7    3     -0.54      0.00 
    9    7    3      0.66      0.00 
   10    7    3     -0.20      0.00 
   11    7    3     -0.51      0.00 
  -11    6    3      0.95      0.00 
  -10    6    3      1.03      0.00 
   -9    6    3     -0.13      0.00 
   -8    6    3     -0.32      0.00 
   -7    6    3     -0.23      0.00 
   -6    6    3     -1.02      0.00 
   -5    6    3     -0.52      0.00 
   -4    6    3      0.16      0.00 
   -3    6    3     -0.72      0.00 
   -2    6    3     -3.33      0.00 
   -1    6    3     -3.53      0.00 
    0    6    3      4.90      0.00 
    1    6    3     -5.73      0.00 
    2    6    3      0.53      0.00 
    3    6    3      1.12      0.00 
    4    6    3     -1.72      0.00 
    5    6    3      0.18      0.00 
    6    6    3     -0.26      0.00 
    7    6    3      0.25      0.00 
    8    6    3     -0.75      0.00 
    9    6    3     -0.70      0.00 
   10    6    3      0.85      0.00 
   11    6    3     -1.31      0.00 
  -11    5    3      1.27      0.00 
  -10    5    3      0.98      0.00 
   -9    5    3      0.63      0.00 
   -8    5    3     -0.69      0.00 
   -7    5    3     -0.83      0.00 
   -6    5    3     -0.42      0.00 
   -5    5    3      1.03      0.00 
   -4    5    3     -0.96      0.00 
   -3    5    3     -4.42      0.00 
   -2    5    3     -2.34      0.00 
   -1    5    3     -0.56      0.00 
    0    5    3     -9.20      0.00 
    1    5    3      7.22      0.00 
    2    5    3     -3.24      0.00 
    3    5    3     -3.45      0.00 
    4    5    3      2.36      0.00 
    5    5    3     -0.89      0.00 
    6    5    3      0.09      0.00 
    7    5    3     -0.80      0.00 
    8    5    3     -0.51      0.00 
    9    5    3     -0.74      0.00 
   10    5    3     -0.12      0.00 
   11    5    3      1.22      0.00 
  -12    4    3     -0.39      0.00 
  -11    4    3      0.89      0.00 
  -10    4    3      2.60      0.00 
   -9    4    3      0.78      0.00 
   -8    4    3      0.02      0.00 
   -7    4    3      0.62      0.00 
   -6    4    3      0.40      0.00 
   -5    4    3     -1.20      0.00 
   -4    4    3     -0.97      0.00 
   -3    4    3     -1.01      0.00 
   -2    4    3     -7.88      0.00 
   -1    4    3    -12.36      0.00 
    0    4    3     10.66      0.00 
    1    4    3     -9.16      0.00 
    2    4    3      1.98      0.00 
    3    4    3      1.28      0.00 
    4    4    3     -4.74      0.00 
    5    4    3      1.06      0.00 
    6    4    3     -0.21      0.00 
    7    4    3      0.32      0.00 
    8    4    3     -1.48      0.00 
    9    4    3     -0.89      0.00 
   10    4    3      1.31      0.00 
   11    4    3      0.50      0.00 
  -12    3    3      1.26      0.00 
  -11    3    3      0.74      0.00 
  -10    3    3      0.72      0.00 
   -9    3    3      0.95      0.00 
   -8    3    3      1.14      0.00 
   -7    3    3     -0.02      0.00 
   -6    3    3     -1.01      0.00 
   -5    3    3      2.29      0.00 
   -4    3    3      1.86      0.00 
   -3    3    3     -5.97      0.00 
   -2    3    3     -9.76      0.00 
   -1    3    3      0.03      0.00 
    0    3    3    -26.69      0.00 
    1    3    3     14.25      0.00 
    2    3    3      1.61      0.00 
    3    3    3     -5.87      0.00 
    4    3    3      2.10      0.00 
    5    3    3     -1.52      0.00 
    6    3    3      0.26      0.00 
    7    3    3     -0.09      0.00 
    8    3    3     -0.86      0.00 
    9    3    3     -1.17      0.00 
   10    3    3      1.26      0.00 
   11    3    3      2.05      0.00 
  -12    2    3     -0.04      0.00 
  -11    2    3     -0.31      0.00 
  -10    2    3      0.48      0.00 
   -9    2    3      1.54      0.00 
   -8    2    3      0.19      0.00 
   -7    2    3      0.97      0.00 
   -6    2    3      2.21      0.00 
   -5    2    3      1.07      0.00 
   -4    2    3     -0.51      0.00 
   -3    2    3      0.05      0.00 
   -2    2    3     -8.66      0.00 
   -1    2    3    -43.07      0.00 
    0    2    3     16.62      0.00 
    1    2    3     -9.81      0.00 
    2    2    3      0.93      0.00 
    3    2    3      6.78      0.00 
    4    2    3     -4.99      0.00 
    5    2    3     -0.73      0.00 
    6    2    3      0.83      0.00 
    7    2    3     -0.02      0.00 
    8    2    3     -0.37      0.00 
    9    2    3      0.30      0.00 
   10    2    3     -0.20      0.00 
   11    2    3      1.43      0.00 
   12    2    3      1.30      0.00 
  -12    1    3      1.68      0.00 
  -11    1    3     -0.20      0.00 
  -10    1    3     -0.13      0.00 
   -9    1    3      0.01      0.00 
   -8    1    3      1.62      0.00 
   -7    1    3      0.57      0.00 
   -6    1    3     -0.97      0.00 
   -5    1    3      1.24      0.00 
   -4    1    3      5.29      0.00 
   -3    1    3     -2.74      0.00 
   -2    1    3    -24.00      0.00 
   -1    1    3      0.96      0.00 
    1    1    3      9.20      0.00 
    2    1    3     15.15      0.00 
    3    1    3     -3.66      0.00 
    4    1    3      1.47      0.00 
    5    1    3     -0.65      0.00 
    6    1    3     -0.60      0.00 
    7    1    3      0.43      0.00 
    8    1    3     -0.08      0.00 
    9    1    3     -0.67      0.00 
   10    1    3      1.45      0.00 
   11    1    3      0.84      0.00 
   12    1    3      0.51      0.00 
  -11    0    3     -0.13      0.00 
   -9    0    3      1.02      0.00 
   -7    0    3      0.42      0.00 
   -5    0    3      2.65      0.00 
   -3    0    3      0.86      0.00 
   -1    0    3    -67.46      0.00 
    1    0    3     -7.09      0.00 
    3    0    3     10.98      0.00 
    5    0    3     -2.49      0.00 
    7    0    3      0.17      0.00 
    9    0    3      1.65      0.00 
   11    0    3     -0.08      0.00 
   -9    9    3      0.70      0.00 
   -8    9    3      0.55      0.00 
   -4    9    3      0.28      0.00 
   -9   10    3     -0.74      0.00 
   -8   10    3      0.21      0.00 
   -7   10    3      1.13      0.00 
   -6   10    3     -0.01      0.00 
   -5   10    3     -0.77      0.00 
   -4   10    3     -0.65      0.00 
   -9   11    3      1.82      0.00 
   -8   11    3     -0.50      0.00 
   -7   11    3     -0.69      0.00 
   -6   11    3     -0.13      0.00 
   -5   11    3      0.46      0.00 
   -4   11    3     -1.28      0.00 
   -3   11    3     -0.46      0.00 
   -9   12    3     -0.72      0.00 
   -8   12    3      0.59      0.00 
   -7   12    3      0.15      0.00 
   -6   12    3      0.77      0.00 
   -5   12    3     -0.70      0.00 
   -4   12    3     -0.29      0.00 
   -3   12    3     -1.59      0.00 
   -8   13    3     -0.90      0.00 
   -7   13    3      0.24      0.00 
   -6   13    3      0.39      0.00 
   -5   13    3      1.54      0.00 
   -4   13    3     -1.04      0.00 
   -3   13    3      1.72      0.00 
   -7   14    3     -0.64      0.00 
   -6   14    3      2.18      0.00 
   -5   14    3      0.97      0.00 
   -4   14    3      0.35      0.00 
   -3   14    3     -0.70      0.00 
   -7   15    3      0.49      0.00 
   -6   15    3      0.13      0.00 
   -5   15    3      1.52      0.00 
   -4   15    3      0.67      0.00 
   -3   15    3      1.37      0.00 
   -2   15    3     -0.38      0.00 
   -5   16    3      0.58      0.00 
   -4   16    3     -1.08      0.00 
   -3   16    3      0.45      0.00 
   -2   16    3      0.41      0.00 
   -4   17    3      0.76      0.00 
   -3   17    3     -1.28      0.00 
   -2   17    3     -0.33      0.00 
   -1   17    3      0.51      0.00 
   -2   18    3     -1.10      0.00 
   -1   18    3      0.48      0.00 
    0   18    4     -0.33      0.00 
    1   18    4     -0.17      0.00 
    0   17    4     -1.47      0.00 
    1   17    4      0.01      0.00 
    2   17    4      0.23      0.00 
    3   17    4      0.15      0.00 
    4   17    4      0.03      0.00 
   -1   16    4      0.48      0.00 
    0   16    4     -0.69      0.00 
    1   16    4     -0.13      0.00 
    2   16    4     -0.50      0.00 
    3   16    4      0.85      0.00 
    4   16    4     -1.01      0.00 
    5   16    4     -0.02      0.00 
   -1   15    4      0.11      0.00 
    0   15    4      0.60      0.00 
    1   15    4     -1.04      0.00 
    2   15    4      1.35      0.00 
    3   15    4     -0.79      0.00 
    4   15    4      0.90      0.00 
    5   15    4     -2.15      0.00 
    6   15    4      0.39      0.00 
   -2   14    4     -0.34      0.00 
   -1   14    4      0.67      0.00 
    0   14    4      0.58      0.00 
    1   14    4      1.52      0.00 
    2   14    4     -1.95      0.00 
    3   14    4      1.19      0.00 
    4   14    4     -2.23      0.00 
    5   14    4      1.55      0.00 
    6   14    4     -0.33      0.00 
    7   14    4     -0.42      0.00 
   -2   13    4     -2.68      0.00 
   -1   13    4     -0.32      0.00 
    0   13    4      1.84      0.00 
    1   13    4     -0.29      0.00 
    2   13    4      0.89      0.00 
    3   13    4     -0.96      0.00 
    4   13    4      1.73      0.00 
    5   13    4     -2.90      0.00 
    6   13    4      0.38      0.00 
    7   13    4      0.29      0.00 
    8   13    4      1.05      0.00 
   -2   12    4     -0.58      0.00 
   -1   12    4     -1.47      0.00 
    0   12    4      0.63      0.00 
    1   12    4      2.09      0.00 
    2   12    4     -0.82      0.00 
    3   12    4      0.10      0.00 
    4   12    4     -0.89      0.00 
    5   12    4      2.14      0.00 
    6   12    4      0.03      0.00 
    7   12    4     -1.02      0.00 
    8   12    4     -1.98      0.00 
   -2   11    4     -1.26      0.00 
   -1   11    4     -0.88      0.00 
    0   11    4      0.11      0.00 
    1   11    4      0.73      0.00 
    2   11    4      0.41      0.00 
    3   11    4      0.77      0.00 
    4   11    4      1.25      0.00 
    5   11    4     -0.57      0.00 
    6   11    4     -0.09      0.00 
    7   11    4     -0.45      0.00 
    8   11    4      0.94      0.00 
    9   11    4     -0.94      0.00 
   -3   10    4      0.40      0.00 
   -2   10    4     -0.58      0.00 
   -1   10    4     -1.02      0.00 
    0   10    4     -0.01      0.00 
    1   10    4      0.43      0.00 
    2   10    4      1.23      0.00 
    3   10    4      0.11      0.00 
    4   10    4      1.19      0.00 
    5   10    4      1.38      0.00 
    6   10    4      0.60      0.00 
    7   10    4     -1.29      0.00 
    8   10    4     -1.63      0.00 
    9   10    4      0.18      0.00 
   -8    9    4      0.29      0.00 
   -7    9    4     -1.20      0.00 
   -6    9    4     -0.36      0.00 
   -5    9    4      0.28      0.00 
   -4    9    4      0.19      0.00 
   -3    9    4     -0.81      0.00 
   -2    9    4     -0.44      0.00 
   -1    9    4     -0.47      0.00 
    0    9    4     -0.94      0.00 
    1    9    4      2.16      0.00 
    2    9    4      0.15      0.00 
    3    9    4      0.97      0.00 
    4    9    4      0.67      0.00 
    5    9    4      0.61      0.00 
    6    9    4      0.06      0.00 
    7    9    4      0.11      0.00 
    8    9    4     -0.94      0.00 
    9    9    4     -0.32      0.00 
   10    9    4     -0.11      0.00 
  -11    8    4     -0.40      0.00 
  -10    8    4     -0.04      0.00 
   -9    8    4      0.54      0.00 
   -8    8    4     -0.20      0.00 
   -7    8    4     -0.24      0.00 
   -6    8    4     -0.50      0.00 
   -5    8    4      0.00      0.00 
   -4    8    4     -0.21      0.00 
   -3    8    4     -0.57      0.00 
   -2    8    4     -1.33      0.00 
   -1    8    4     -1.28      0.00 
    0    8    4      2.81      0.00 
    1    8    4     -1.09      0.00 
    2    8    4      1.21      0.00 
    3    8    4      0.99      0.00 
    4    8    4      0.22      0.00 
    5    8    4      0.60      0.00 
    6    8    4      0.67      0.00 
    7    8    4     -0.72      0.00 
    8    8    4      0.13      0.00 
    9    8    4     -1.26      0.00 
   10    8    4     -0.39      0.00 
  -11    7    4     -0.54      0.00 
  -10    7    4     -0.22      0.00 
   -9    7    4      0.32      0.00 
   -8    7    4      0.34      0.00 
   -7    7    4     -0.06      0.00 
   -6    7    4      0.56      0.00 
   -5    7    4      0.02      0.00 
   -4    7    4     -0.65      0.00 
   -3    7    4     -0.47      0.00 
   -2    7    4      0.27      0.00 
   -1    7    4      1.40      0.00 
    0    7    4     -3.50      0.00 
    1    7    4      4.72      0.00 
    2    7    4      0.91      0.00 
    3    7    4     -1.57      0.00 
    4    7    4      0.57      0.00 
    5    7    4      0.37      0.00 
    6    7    4      0.44      0.00 
    7    7    4      0.38      0.00 
    8    7    4     -0.30      0.00 
    9    7    4      0.16      0.00 
   10    7    4     -0.16      0.00 
   11    7    4      1.04      0.00 
  -11    6    4     -1.33      0.00 
  -10    6    4     -0.50      0.00 
   -9    6    4      0.80      0.00 
   -8    6    4      1.26      0.00 
   -7    6    4      0.52      0.00 
   -6    6    4     -0.07      0.00 
   -5    6    4     -0.32      0.00 
   -4    6    4      1.03      0.00 
   -3    6    4      1.85      0.00 
   -2    6    4      0.27      0.00 
   -1    6    4     -1.94      0.00 
    0    6    4      5.93      0.00 
    1    6    4     -3.11      0.00 
    2    6    4      2.08      0.00 
    3    6    4      2.68      0.00 
    4    6    4     -2.17      0.00 
    5    6    4      0.22      0.00 
    6    6    4      0.37      0.00 
    7    6    4      0.65      0.00 
    8    6    4      0.80      0.00 
    9    6    4     -0.47      0.00 
   10    6    4      0.37      0.00 
   11    6    4      0.25      0.00 
  -11    5    4     -1.18      0.00 
  -10    5    4     -1.63      0.00 
   -9    5    4      0.34      0.00 
   -8    5    4      0.45      0.00 
   -7    5    4      0.03      0.00 
   -6    5    4      0.67      0.00 
   -5    5    4      1.64      0.00 
   -4    5    4      1.08      0.00 
   -3    5    4      0.78      0.00 
   -2    5    4      3.84      0.00 
   -1    5    4      5.26      0.00 
    0    5    4     -7.51      0.00 
    1    5    4      7.04      0.00 
    2    5    4      1.06      0.00 
    3    5    4     -1.46      0.00 
    4    5    4      2.36      0.00 
    5    5    4     -0.93      0.00 
    6    5    4      0.47      0.00 
    7    5    4      0.07      0.00 
    8    5    4      1.04      0.00 
    9    5    4      0.54      0.00 
   10    5    4     -1.03      0.00 
   11    5    4      1.41      0.00 
  -12    4    4     -0.88      0.00 
  -11    4    4     -2.34      0.00 
  -10    4    4     -1.15      0.00 
   -9    4    4      0.15      0.00 
   -8    4    4      0.09      0.00 
   -7    4    4      0.75      0.00 
   -6    4    4      1.11      0.00 
   -5    4    4     -1.10      0.00 
   -4    4    4      0.53      0.00 
   -3    4    4      5.70      0.00 
   -2    4    4      4.39      0.00 
   -1    4    4     -3.09      0.00 
    0    4    4     12.72      0.00 
    1    4    4     -7.61      0.00 
    2    4    4      2.09      0.00 
    3    4    4      5.92      0.00 
    4    4    4     -2.50      0.00 
    5    4    4      0.45      0.00 
    6    4    4     -0.15      0.00 
    7    4    4      0.51      0.00 
    8    4    4      1.04      0.00 
    9    4    4      0.30      0.00 
   10    4    4     -0.83      0.00 
   11    4    4     -0.85      0.00 
  -12    3    4     -0.50      0.00 
  -11    3    4      0.26      0.00 
  -10    3    4     -1.22      0.00 
   -9    3    4     -1.61      0.00 
   -8    3    4      0.15      0.00 
   -7    3    4     -0.78      0.00 
   -6    3    4     -1.57      0.00 
   -5    3    4      0.62      0.00 
   -4    3    4      2.26      0.00 
   -3    3    4      1.83      0.00 
   -2    3    4      5.95      0.00 
   -1    3    4     20.38      0.00 
    0    3    4    -15.20      0.00 
    1    3    4      6.81      0.00 
    2    3    4      2.30      0.00 
    3    3    4     -2.62      0.00 
    4    3    4      4.85      0.00 
    5    3    4     -0.60      0.00 
    6    3    4     -0.73      0.00 
    7    3    4      0.43      0.00 
    8    3    4      0.64      0.00 
    9    3    4     -0.25      0.00 
   10    3    4     -0.51      0.00 
   11    3    4     -0.69      0.00 
  -12    2    4     -0.43      0.00 
  -11    2    4     -0.53      0.00 
  -10    2    4     -0.86      0.00 
   -9    2    4      0.05      0.00 
   -8    2    4     -1.82      0.00 
   -7    2    4     -0.82      0.00 
   -6    2    4      1.06      0.00 
   -5    2    4     -1.14      0.00 
   -4    2    4     -2.39      0.00 
   -3    2    4      5.21      0.00 
   -2    2    4     17.78      0.00 
   -1    2    4     -6.32      0.00 
    0    2    4     26.83      0.00 
    1    2    4     -8.45      0.00 
    2    2    4     -7.20      0.00 
    3    2    4      6.68      0.00 
    4    2    4     -0.49      0.00 
    5    2    4      0.25      0.00 
    6    2    4      0.13      0.00 
    7    2    4     -0.27      0.00 
    8    2    4      0.58      0.00 
    9    2    4      0.90      0.00 
   10    2    4     -1.68      0.00 
   11    2    4     -1.36      0.00 
  -12    1    4     -0.35      0.00 
  -11    1    4      1.11      0.00 
  -10    1    4      0.35      0.00 
   -9    1    4     -1.84      0.00 
   -8    1    4     -0.34      0.00 
   -7    1    4     -0.71      0.00 
   -6    1    4     -1.44      0.00 
   -5    1    4     -2.11      0.00 
   -4    1    4      0.90      0.00 
   -3    1    4      3.20      0.00 
   -2    1    4      3.10      0.00 
   -1    1    4     47.68      0.00 
    0    1    4    -10.62      0.00 
    1    1    4     -1.71      0.00 
    2    1    4      2.27      0.00 
    3    1    4     -6.09      0.00 
    4    1    4      2.64      0.00 
    5    1    4      2.21      0.00 
    6    1    4     -0.80      0.00 
    7    1    4      0.31      0.00 
    8    1    4      0.14      0.00 
    9    1    4     -1.68      0.00 
   10    1    4      0.34      0.00 
   11    1    4      0.47      0.00 
   12    1    4     -0.86      0.00 
  -12    0    4     -0.75      0.00 
  -10    0    4      0.08      0.00 
   -8    0    4     -2.06      0.00 
   -6    0    4      0.48      0.00 
   -4    0    4     -3.95      0.00 
   -2    0    4     28.61      0.00 
    0    0    4     34.86      0.00 
    2    0    4    -15.10      0.00 
    4    0    4      1.04      0.00 
    6    0    4      0.46      0.00 
    8    0    4     -0.07      0.00 
   10    0    4     -0.87      0.00 
   12    0    4     -0.01      0.00 
   -9    9    4      0.49      0.00 
   -9   10    4     -1.32      0.00 
   -8   10    4     -0.41      0.00 
   -7   10    4      0.04      0.00 
   -6   10    4      0.33      0.00 
   -5   10    4     -0.21      0.00 
   -4   10    4      0.38      0.00 
   -9   11    4      1.27      0.00 
   -8   11    4     -1.02      0.00 
   -7   11    4     -0.90      0.00 
   -6   11    4     -0.85      0.00 
   -5   11    4      1.18      0.00 
   -4   11    4      0.57      0.00 
   -3   11    4      0.61      0.00 
   -9   12    4     -1.71      0.00 
   -8   12    4      0.47      0.00 
   -7   12    4     -0.62      0.00 
   -6   12    4      0.30      0.00 
   -5   12    4     -1.41      0.00 
   -4   12    4      1.07      0.00 
   -3   12    4     -0.82      0.00 
   -8   13    4     -1.36      0.00 
   -7   13    4      0.22      0.00 
   -6   13    4     -1.99      0.00 
   -5   13    4     -0.29      0.00 
   -4   13    4     -0.58      0.00 
   -3   13    4      0.70      0.00 
   -7   14    4     -0.95      0.00 
   -6   14    4     -0.28      0.00 
   -5   14    4     -1.82      0.00 
   -4   14    4     -0.10      0.00 
   -3   14    4     -2.03      0.00 
   -7   15    4      1.22      0.00 
   -6   15    4     -2.27      0.00 
   -5   15    4     -1.34      0.00 
   -4   15    4      0.35      0.00 
   -3   15    4      0.05      0.00 
   -2   15    4     -0.70      0.00 
   -5   16    4     -0.52      0.00 
   -4   16    4     -1.18      0.00 
   -3   16    4      0.26      0.00 
   -2   16    4      0.47      0.00 
   -4   17    4      1.60      0.00 
   -3   17    4     -0.68      0.00 
   -2   17    4      0.85      0.00 
   -1   17    4     -0.56      0.00 
   -1   18    4     -0.73      0.00 
    0   18    5      1.23      0.00 
    1   18    5     -0.02      0.00 
   -1   17    5      0.20      0.00 
    0   17    5      0.82      0.00 
    1   17    5      0.71      0.00 
    2   17    5      0.13      0.00 
    3   17    5     -0.41      0.00 
   -1   16    5      0.49      0.00 
    0   16    5      1.06      0.00 
    1   16    5      0.97      0.00 
    2   16    5     -1.04      0.00 
    3   16    5      0.56      0.00 
    4   16    5     -0.27      0.00 
    5   16    5      0.64      0.00 
   -1   15    5     -1.53      0.00 
    0   15    5      0.31      0.00 
    1   15    5     -0.21      0.00 
    2   15    5      2.04      0.00 
    3   15    5     -1.60      0.00 
    4   15    5      1.79      0.00 
    5   15    5     -0.34      0.00 
    6   15    5     -0.28      0.00 
   -2   14    5      0.87      0.00 
   -1   14    5     -0.52      0.00 
    0   14    5     -1.65      0.00 
    1   14    5      1.91      0.00 
    2   14    5     -1.30      0.00 
    3   14    5      1.42      0.00 
    4   14    5     -1.29      0.00 
    5   14    5      2.33      0.00 
    6   14    5     -0.41      0.00 
    7   14    5     -0.19      0.00 
   -2   13    5      0.85      0.00 
   -1   13    5     -0.30      0.00 
    0   13    5     -0.96      0.00 
    1   13    5     -2.00      0.00 
    2   13    5      2.38      0.00 
    3   13    5     -0.65      0.00 
    4   13    5      1.88      0.00 
    5   13    5     -2.00      0.00 
    6   13    5     -0.09      0.00 
    7   13    5      0.40      0.00 
    8   13    5      1.54      0.00 
   -2   12    5      2.20      0.00 
   -1   12    5      0.50      0.00 
    0   12    5     -1.72      0.00 
    1   12    5      0.08      0.00 
    2   12    5     -0.39      0.00 
    3   12    5      0.25      0.00 
    4   12    5     -1.69      0.00 
    5   12    5      1.35      0.00 
    6   12    5     -0.20      0.00 
    7   12    5      0.68      0.00 
    8   12    5     -1.58      0.00 
   -3   11    5      0.00      0.00 
   -2   11    5      0.98      0.00 
   -1   11    5      1.47      0.00 
    0   11    5     -0.21      0.00 
    1   11    5     -1.62      0.00 
    2   11    5     -0.69      0.00 
    3   11    5     -0.01      0.00 
    4   11    5     -0.04      0.00 
    5   11    5     -2.11      0.00 
    6   11    5     -0.62      0.00 
    7   11    5      0.66      0.00 
    8   11    5      2.19      0.00 
    9   11    5     -0.90      0.00 
   -3   10    5      0.60      0.00 
   -2   10    5      0.85      0.00 
   -1   10    5      0.90      0.00 
    0   10    5      0.15      0.00 
    1   10    5     -1.66      0.00 
    2   10    5     -0.38      0.00 
    3   10    5     -1.58      0.00 
    4   10    5     -1.23      0.00 
    5   10    5      0.05      0.00 
    6   10    5     -0.40      0.00 
    7   10    5      0.66      0.00 
    8   10    5     -0.12      0.00 
    9   10    5      0.13      0.00 
   -8    9    5      0.61      0.00 
   -7    9    5      0.67      0.00 
   -6    9    5     -0.20      0.00 
   -5    9    5      0.06      0.00 
   -4    9    5      0.13      0.00 
   -3    9    5      0.33      0.00 
   -2    9    5      1.31      0.00 
   -1    9    5      0.98      0.00 
    0    9    5     -1.41      0.00 
    1    9    5      0.04      0.00 
    2    9    5     -1.66      0.00 
    3    9    5     -0.85      0.00 
    4    9    5     -0.66      0.00 
    5    9    5     -1.44      0.00 
    6    9    5     -0.61      0.00 
    7    9    5      0.49      0.00 
    8    9    5      0.83      0.00 
    9    9    5      0.96      0.00 
   10    9    5      0.35      0.00 
  -11    8    5      0.30      0.00 
  -10    8    5      0.28      0.00 
   -9    8    5     -0.44      0.00 
   -8    8    5     -0.30      0.00 
   -7    8    5      0.44      0.00 
   -6    8    5      0.34      0.00 
   -5    8    5     -0.22      0.00 
   -4    8    5      0.55      0.00 
   -3    8    5      1.25      0.00 
   -2    8    5      0.96      0.00 
   -1    8    5     -0.41      0.00 
    0    8    5      1.50      0.00 
    1    8    5     -3.49      0.00 
    2    8    5     -1.04      0.00 
    3    8    5      0.38      0.00 
    4    8    5     -0.64      0.00 
    5    8    5     -0.29      0.00 
    6    8    5     -0.90      0.00 
    7    8    5     -0.38      0.00 
    8    8    5      1.02      0.00 
    9    8    5      0.23      0.00 
   10    8    5     -0.34      0.00 
  -11    7    5      0.69      0.00 
  -10    7    5      0.08      0.00 
   -9    7    5     -1.06      0.00 
   -8    7    5     -1.05      0.00 
   -7    7    5      0.16      0.00 
   -6    7    5      0.27      0.00 
   -5    7    5      0.31      0.00 
   -4    7    5     -0.35      0.00 
   -3    7    5      0.56      0.00 
   -2    7    5      1.14      0.00 
   -1    7    5      2.35      0.00 
    0    7    5     -4.51      0.00 
    1    7    5      0.49      0.00 
    2    7    5     -0.69      0.00 
    3    7    5     -1.58      0.00 
    4    7    5      0.98      0.00 
    5    7    5     -0.53      0.00 
    6    7    5     -0.69      0.00 
    7    7    5     -0.64      0.00 
    8    7    5     -0.63      0.00 
    9    7    5      1.43      0.00 
   10    7    5     -0.05      0.00 
   11    7    5     -0.74      0.00 
  -11    6    5      0.81      0.00 
  -10    6    5      0.19      0.00 
   -9    6    5     -1.20      0.00 
   -8    6    5     -0.25      0.00 
   -7    6    5     -0.22      0.00 
   -6    6    5     -0.73      0.00 
   -5    6    5     -1.21      0.00 
   -4    6    5      0.20      0.00 
   -3    6    5      0.43      0.00 
   -2    6    5     -0.37      0.00 
   -1    6    5     -2.37      0.00 
    0    6    5      4.57      0.00 
    1    6    5     -5.62      0.00 
    2    6    5     -2.39      0.00 
    3    6    5      2.36      0.00 
    4    6    5     -0.38      0.00 
    5    6    5      0.10      0.00 
    6    6    5     -0.94      0.00 
    7    6    5     -0.69      0.00 
    8    6    5     -0.14      0.00 
    9    6    5     -0.10      0.00 
   10    6    5      0.25      0.00 
   11    6    5     -2.02      0.00 
  -11    5    5      2.34      0.00 
  -10    5    5      0.25      0.00 
   -9    5    5     -1.28      0.00 
   -8    5    5     -1.18      0.00 
   -7    5    5     -0.99      0.00 
   -6    5    5     -0.81      0.00 
   -5    5    5      0.45      0.00 
   -4    5    5     -1.15      0.00 
   -3    5    5     -3.02      0.00 
   -2    5    5     -0.97      0.00 
   -1    5    5      3.95      0.00 
    0    5    5     -7.48      0.00 
    1    5    5      2.61      0.00 
    2    5    5     -2.10      0.00 
    3    5    5     -4.17      0.00 
    4    5    5      2.75      0.00 
    5    5    5      0.16      0.00 
    6    5    5     -0.34      0.00 
    7    5    5     -0.80      0.00 
    8    5    5     -1.19      0.00 
    9    5    5      0.72      0.00 
   10    5    5     -0.14      0.00 
   11    5    5     -0.54      0.00 
  -12    4    5      1.25      0.00 
  -11    4    5      0.28      0.00 
  -10    4    5      0.69      0.00 
   -9    4    5      0.19      0.00 
   -8    4    5     -0.71      0.00 
   -7    4    5      0.31      0.00 
   -6    4    5      0.35      0.00 
   -5    4    5     -1.92      0.00 
   -4    4    5     -2.55      0.00 
   -3    4    5     -1.10      0.00 
   -2    4    5     -2.47      0.00 
   -1    4    5     -8.24      0.00 
    0    4    5     10.05      0.00 
    1    4    5     -6.82      0.00 
    2    4    5     -4.20      0.00 
    3    4    5      1.83      0.00 
    4    4    5     -2.60      0.00 
    5    4    5      1.21      0.00 
    6    4    5      0.28      0.00 
    7    4    5     -0.69      0.00 
    8    4    5     -0.49      0.00 
    9    4    5      0.35      0.00 
   10    4    5      0.53      0.00 
   11    4    5     -1.00      0.00 
  -12    3    5     -0.26      0.00 
  -11    3    5      1.94      0.00 
  -10    3    5      1.53      0.00 
   -9    3    5     -0.92      0.00 
   -8    3    5      1.00      0.00 
   -7    3    5      0.13      0.00 
   -6    3    5     -1.49      0.00 
   -5    3    5      0.26      0.00 
   -4    3    5     -0.07      0.00 
   -3    3    5     -5.50      0.00 
   -2    3    5     -8.74      0.00 
   -1    3    5      8.58      0.00 
    0    3    5    -13.05      0.00 
    1    3    5      3.45      0.00 
    2    3    5      0.83      0.00 
    3    3    5     -7.30      0.00 
    4    3    5      1.44      0.00 
    5    3    5      0.64      0.00 
    6    3    5     -0.02      0.00 
    7    3    5      0.02      0.00 
    8    3    5     -0.75      0.00 
    9    3    5     -0.29      0.00 
   10    3    5      1.58      0.00 
   11    3    5      0.53      0.00 
  -12    2    5      0.93      0.00 
  -11    2    5     -1.16      0.00 
  -10    2    5     -0.39      0.00 
   -9    2    5      2.22      0.00 
   -8    2    5      0.33      0.00 
   -7    2    5      0.64      0.00 
   -6    2    5      1.58      0.00 
   -5    2    5      0.40      0.00 
   -4    2    5     -2.67      0.00 
   -3    2    5     -4.26      0.00 
   -2    2    5     -1.59      0.00 
   -1    2    5    -24.42      0.00 
    0    2    5     12.70      0.00 
    1    2    5      0.35      0.00 
    2    2    5     -5.83      0.00 
    3    2    5      2.20      0.00 
    4    2    5     -3.33      0.00 
    5    2    5     -0.59      0.00 
    6    2    5      1.17      0.00 
    7    2    5     -0.69      0.00 
    8    2    5     -0.28      0.00 
    9    2    5      1.65      0.00 
   10    2    5      0.01      0.00 
   11    2    5     -0.46      0.00 
  -12    1    5     -0.63      0.00 
  -11    1    5     -0.05      0.00 
  -10    1    5      0.74      0.00 
   -9    1    5     -0.06      0.00 
   -8    1    5      2.35      0.00 
   -7    1    5      0.82      0.00 
   -6    1    5     -0.48      0.00 
   -5    1    5      0.02      0.00 
   -4    1    5      1.63      0.00 
   -3    1    5     -2.81      0.00 
   -2    1    5    -23.33      0.00 
   -1    1    5      6.54      0.00 
    0    1    5    -15.07      0.00 
    1    1    5      1.02      0.00 
    2    1    5      8.29      0.00 
    3    1    5     -4.02      0.00 
    4    1    5     -2.15      0.00 
    5    1    5      0.48      0.00 
    6    1    5     -0.09      0.00 
    7    1    5      0.07      0.00 
    8    1    5     -0.04      0.00 
    9    1    5     -0.53      0.00 
   10    1    5      0.68      0.00 
   11    1    5      0.89      0.00 
  -11    0    5     -1.73      0.00 
   -9    0    5      2.24      0.00 
   -7    0    5      0.76      0.00 
   -5    0    5      2.00      0.00 
   -3    0    5     -6.44      0.00 
   -1    0    5    -36.05      0.00 
    1    0    5      8.09      0.00 
    3    0    5      2.48      0.00 
    5    0    5     -2.61      0.00 
    7    0    5     -0.55      0.00 
    9    0    5      2.03      0.00 
   11    0    5     -1.59      0.00 
   -9    9    5     -0.13      0.00 
   -9   10    5     -1.02      0.00 
   -8   10    5      0.50      0.00 
   -7   10    5      1.29      0.00 
   -6   10    5      1.07      0.00 
   -5   10    5     -1.01      0.00 
   -4   10    5     -0.66      0.00 
   -9   11    5      1.86      0.00 
   -8   11    5      0.57      0.00 
   -7   11    5      1.04      0.00 
   -6   11    5     -0.73      0.00 
   -5   11    5      0.86      0.00 
   -4   11    5     -0.44      0.00 
   -9   12    5     -1.05      0.00 
   -8   12    5      2.37      0.00 
   -7   12    5      0.59      0.00 
   -6   12    5      1.82      0.00 
   -5   12    5     -0.37      0.00 
   -4   12    5      0.13      0.00 
   -3   12    5     -0.16      0.00 
   -8   13    5     -0.26      0.00 
   -7   13    5      1.44      0.00 
   -6   13    5      0.12      0.00 
   -5   13    5      1.92      0.00 
   -4   13    5     -0.34      0.00 
   -3   13    5      1.60      0.00 
   -7   14    5     -0.87      0.00 
   -6   14    5      2.20      0.00 
   -5   14    5      1.32      0.00 
   -4   14    5      0.30      0.00 
   -3   14    5     -0.23      0.00 
   -6   15    5      0.34      0.00 
   -5   15    5      0.79      0.00 
   -4   15    5      0.72      0.00 
   -3   15    5      0.60      0.00 
   -2   15    5     -0.14      0.00 
   -5   16    5      1.30      0.00 
   -4   16    5     -1.35      0.00 
   -3   16    5      0.22      0.00 
   -2   16    5     -1.02      0.00 
   -4   17    5      1.46      0.00 
   -3   17    5     -1.18      0.00 
   -2   17    5      0.04      0.00 
   -1   18    5      0.95      0.00 
    0   18    6     -0.56      0.00 
   -1   17    6     -1.11      0.00 
    0   17    6     -1.59      0.00 
    1   17    6     -0.57      0.00 
    2   17    6      0.43      0.00 
    3   17    6     -0.05      0.00 
   -1   16    6      0.67      0.00 
    0   16    6     -0.83      0.00 
    1   16    6     -0.73      0.00 
    2   16    6     -1.41      0.00 
    3   16    6      1.53      0.00 
    4   16    6     -0.82      0.00 
    5   16    6     -0.74      0.00 
   -1   15    6      0.30      0.00 
    0   15    6     -0.22      0.00 
    1   15    6     -2.34      0.00 
    2   15    6      1.71      0.00 
    3   15    6     -1.34      0.00 
    4   15    6      0.53      0.00 
    5   15    6     -0.94      0.00 
    6   15    6      0.13      0.00 
   -2   14    6     -0.08      0.00 
   -1   14    6      1.74      0.00 
    0   14    6      0.09      0.00 
    1   14    6      0.93      0.00 
    2   14    6     -3.05      0.00 
    3   14    6      1.17      0.00 
    4   14    6     -1.73      0.00 
    5   14    6      1.12      0.00 
    6   14    6      0.16      0.00 
    7   14    6      0.18      0.00 
   -2   13    6     -1.20      0.00 
   -1   13    6      0.69      0.00 
    0   13    6      2.36      0.00 
    1   13    6     -1.95      0.00 
    2   13    6      0.55      0.00 
    3   13    6     -1.10      0.00 
    4   13    6      1.42      0.00 
    5   13    6     -1.25      0.00 
    6   13    6      0.28      0.00 
    7   13    6     -0.69      0.00 
    8   13    6      1.30      0.00 
   -2   12    6     -1.16      0.00 
   -1   12    6     -0.24      0.00 
    0   12    6      0.72      0.00 
    1   12    6      1.88      0.00 
    2   12    6     -0.97      0.00 
    3   12    6     -0.02      0.00 
    4   12    6     -0.96      0.00 
    5   12    6      2.23      0.00 
    6   12    6      0.58      0.00 
    7   12    6     -0.14      0.00 
    8   12    6     -1.95      0.00 
   -3   11    6     -0.71      0.00 
   -2   11    6     -1.63      0.00 
   -1   11    6     -0.86      0.00 
    0   11    6      1.18      0.00 
    1   11    6      1.06      0.00 
    2   11    6      0.17      0.00 
    3   11    6      0.76      0.00 
    4   11    6      1.64      0.00 
    5   11    6     -0.35      0.00 
    6   11    6      0.38      0.00 
    7   11    6     -1.25      0.00 
    8   11    6      1.24      0.00 
    9   11    6      0.33      0.00 
   -3   10    6     -0.05      0.00 
   -2   10    6     -1.43      0.00 
   -1   10    6     -1.10      0.00 
    0   10    6      0.63      0.00 
    1   10    6      0.85      0.00 
    2   10    6      1.90      0.00 
    3   10    6      0.64      0.00 
    4   10    6     -0.06      0.00 
    5   10    6      2.12      0.00 
    6   10    6      0.60      0.00 
    7   10    6     -0.12      0.00 
    8   10    6     -1.26      0.00 
    9   10    6     -0.19      0.00 
   -9    9    6      0.60      0.00 
   -8    9    6     -0.11      0.00 
   -7    9    6     -0.81      0.00 
   -6    9    6     -1.20      0.00 
   -5    9    6      0.84      0.00 
   -4    9    6      0.11      0.00 
   -3    9    6     -1.48      0.00 
   -2    9    6     -1.02      0.00 
   -1    9    6     -0.31      0.00 
    0    9    6     -0.34      0.00 
    1    9    6      2.53      0.00 
    2    9    6      0.99      0.00 
    3    9    6      0.87      0.00 
    4    9    6      1.26      0.00 
    5    9    6     -0.27      0.00 
    6    9    6      1.12      0.00 
    7    9    6     -0.35      0.00 
    8    9    6     -0.80      0.00 
    9    9    6      0.34      0.00 
   10    9    6      0.55      0.00 
  -11    8    6     -0.47      0.00 
  -10    8    6      0.08      0.00 
   -9    8    6      0.89      0.00 
   -8    8    6      0.47      0.00 
   -7    8    6     -0.91      0.00 
   -6    8    6      0.13      0.00 
   -5    8    6     -0.36      0.00 
   -4    8    6     -0.08      0.00 
   -3    8    6     -1.24      0.00 
   -2    8    6     -1.61      0.00 
   -1    8    6     -1.31      0.00 
    0    8    6      3.08      0.00 
    1    8    6      0.50      0.00 
    2    8    6      0.59      0.00 
    3    8    6      1.19      0.00 
    4    8    6     -0.21      0.00 
    5    8    6      1.32      0.00 
    6    8    6      0.69      0.00 
    7    8    6      0.54      0.00 
    8    8    6      0.06      0.00 
    9    8    6     -1.69      0.00 
   10    8    6     -0.17      0.00 
  -11    7    6     -0.34      0.00 
  -10    7    6      0.28      0.00 
   -9    7    6      1.35      0.00 
   -8    7    6     -0.01      0.00 
   -7    7    6      0.20      0.00 
   -6    7    6     -0.10      0.00 
   -5    7    6      0.80      0.00 
   -4    7    6     -1.09      0.00 
   -3    7    6     -1.45      0.00 
   -2    7    6     -1.41      0.00 
   -1    7    6      1.18      0.00 
    0    7    6     -1.60      0.00 
    1    7    6      3.98      0.00 
    2    7    6      2.09      0.00 
    3    7    6     -1.79      0.00 
    4    7    6      0.05      0.00 
    5    7    6      0.35      0.00 
    6    7    6      1.54      0.00 
    7    7    6      0.91      0.00 
    8    7    6     -1.05      0.00 
    9    7    6     -0.24      0.00 
   10    7    6      0.29      0.00 
  -11    6    6     -1.06      0.00 
  -10    6    6      0.74      0.00 
   -9    6    6      1.19      0.00 
   -8    6    6      1.49      0.00 
   -7    6    6      0.54      0.00 
   -6    6    6      0.44      0.00 
   -5    6    6     -0.63      0.00 
   -4    6    6      0.49      0.00 
   -3    6    6     -0.15      0.00 
   -2    6    6     -0.81      0.00 
   -1    6    6     -3.41      0.00 
    0    6    6      5.48      0.00 
    1    6    6      0.56      0.00 
    2    6    6      0.41      0.00 
    3    6    6      1.84      0.00 
    4    6    6     -1.65      0.00 
    5    6    6      0.19      0.00 
    6    6    6      0.91      0.00 
    7    6    6      1.12      0.00 
    8    6    6      1.10      0.00 
    9    6    6     -1.74      0.00 
   10    6    6      0.55      0.00 
   11    6    6      0.89      0.00 
  -11    5    6     -0.10      0.00 
  -10    5    6      0.51      0.00 
   -9    5    6      1.34      0.00 
   -8    5    6      0.61      0.00 
   -7    5    6     -0.04      0.00 
   -6    5    6      0.25      0.00 
   -5    5    6      2.02      0.00 
   -4    5    6      0.84      0.00 
   -3    5    6     -0.49      0.00 
   -2    5    6     -0.34      0.00 
   -1    5    6      3.49      0.00 
    0    5    6     -5.40      0.00 
    1    5    6      6.02      0.00 
    2    5    6      4.46      0.00 
    3    5    6     -2.62      0.00 
    4    5    6      0.20      0.00 
    5    5    6     -0.47      0.00 
    6    5    6      0.49      0.00 
    7    5    6      1.17      0.00 
    8    5    6     -0.07      0.00 
    9    5    6     -0.38      0.00 
   10    5    6     -0.03      0.00 
   11    5    6      1.99      0.00 
  -12    4    6      0.03      0.00 
  -11    4    6     -2.28      0.00 
  -10    4    6     -0.49      0.00 
   -9    4    6      1.89      0.00 
   -8    4    6      0.07      0.00 
   -7    4    6      0.64      0.00 
   -6    4    6      1.59      0.00 
   -5    4    6      0.14      0.00 
   -4    4    6      0.87      0.00 
   -3    4    6      3.20      0.00 
   -2    4    6      2.64      0.00 
   -1    4    6     -7.37      0.00 
    0    4    6      8.14      0.00 
    1    4    6      0.40      0.00 
    2    4    6      0.99      0.00 
    3    4    6      5.41      0.00 
    4    4    6     -2.58      0.00 
    5    4    6     -1.03      0.00 
    6    4    6      0.35      0.00 
    7    4    6      0.27      0.00 
    8    4    6      0.90      0.00 
    9    4    6     -0.61      0.00 
   10    4    6     -0.56      0.00 
   11    4    6      0.93      0.00 
  -12    3    6     -1.64      0.00 
  -11    3    6      0.48      0.00 
  -10    3    6      0.91      0.00 
   -9    3    6     -1.12      0.00 
   -8    3    6      0.28      0.00 
   -7    3    6     -0.23      0.00 
   -6    3    6     -0.84      0.00 
   -5    3    6      1.34      0.00 
   -4    3    6      3.30      0.00 
   -3    3    6      2.53      0.00 
   -2    3    6     -1.07      0.00 
   -1    3    6     10.32      0.00 
    0    3    6     -8.67      0.00 
    1    3    6      3.32      0.00 
    2    3    6      7.40      0.00 
    3    3    6     -1.37      0.00 
    4    3    6      1.82      0.00 
    5    3    6     -0.87      0.00 
    6    3    6     -1.00      0.00 
    7    3    6      0.76      0.00 
    8    3    6      0.19      0.00 
    9    3    6     -1.61      0.00 
   10    3    6     -0.15      0.00 
   11    3    6      1.15      0.00 
  -12    2    6      1.61      0.00 
  -11    2    6     -0.53      0.00 
  -10    2    6     -1.67      0.00 
   -9    2    6      0.57      0.00 
   -8    2    6     -1.75      0.00 
   -7    2    6     -0.73      0.00 
   -6    2    6      1.12      0.00 
   -5    2    6      0.75      0.00 
   -4    2    6      0.45      0.00 
   -3    2    6      3.71      0.00 
   -2    2    6     13.15      0.00 
   -1    2    6    -10.53      0.00 
    0    2    6      6.26      0.00 
    1    2    6      2.72      0.00 
    2    2    6     -2.01      0.00 
    3    2    6      5.80      0.00 
    4    2    6      0.83      0.00 
    5    2    6     -1.48      0.00 
    6    2    6     -0.19      0.00 
    7    2    6     -0.01      0.00 
    8    2    6      0.00      0.00 
    9    2    6      0.28      0.00 
   10    2    6     -0.91      0.00 
   11    2    6     -0.75      0.00 
  -12    1    6     -0.51      0.00 
  -11    1    6      1.59      0.00 
  -10    1    6      0.57      0.00 
   -9    1    6     -2.46      0.00 
   -8    1    6     -0.48      0.00 
   -7    1    6     -0.51      0.00 
   -6    1    6     -0.59      0.00 
   -5    1    6     -0.65      0.00 
   -4    1    6      1.77      0.00 
   -3    1    6      7.09      0.00 
   -2    1    6     -1.33      0.00 
   -1    1    6     18.63      0.00 
    0    1    6     -4.81      0.00 
    1    1    6     -5.31      0.00 
    2    1    6      4.51      0.00 
    3    1    6      0.56      0.00 
    4    1    6      1.10      0.00 
    5    1    6      1.32      0.00 
    6    1    6     -0.67      0.00 
    7    1    6      0.67      0.00 
    8    1    6      0.14      0.00 
    9    1    6     -1.94      0.00 
   10    1    6     -0.25      0.00 
   11    1    6      1.48      0.00 
  -12    0    6      1.67      0.00 
  -10    0    6     -0.84      0.00 
   -8    0    6     -2.55      0.00 
   -6    0    6      0.20      0.00 
   -4    0    6      0.04      0.00 
   -2    0    6     21.32      0.00 
    0    0    6      1.96      0.00 
    2    0    6     -3.90      0.00 
    4    0    6      3.81      0.00 
    6    0    6     -0.34      0.00 
    8    0    6     -0.17      0.00 
   10    0    6      0.30      0.00 
   -9   10    6     -0.63      0.00 
   -8   10    6     -1.20      0.00 
   -7   10    6     -1.53      0.00 
   -6   10    6      0.77      0.00 
   -5   10    6     -0.24      0.00 
   -4   10    6     -0.15      0.00 
   -9   11    6      0.89      0.00 
   -8   11    6     -2.17      0.00 
   -7   11    6     -1.20      0.00 
   -6   11    6     -1.59      0.00 
   -5   11    6      0.67      0.00 
   -4   11    6      0.50      0.00 
   -9   12    6     -2.58      0.00 
   -8   12    6     -0.76      0.00 
   -7   12    6     -1.75      0.00 
   -6   12    6      0.28      0.00 
   -5   12    6     -1.31      0.00 
   -4   12    6      0.21      0.00 
   -3   12    6     -0.71      0.00 
   -8   13    6     -2.84      0.00 
   -7   13    6     -0.04      0.00 
   -6   13    6     -1.89      0.00 
   -5   13    6     -0.66      0.00 
   -4   13    6     -0.13      0.00 
   -3   13    6      0.04      0.00 
   -7   14    6     -0.92      0.00 
   -6   14    6     -0.81      0.00 
   -5   14    6     -1.05      0.00 
   -4   14    6      0.22      0.00 
   -3   14    6     -0.75      0.00 
   -6   15    6     -1.30      0.00 
   -5   15    6     -1.63      0.00 
   -4   15    6      0.72      0.00 
   -3   15    6      0.26      0.00 
   -2   15    6      1.12      0.00 
   -5   16    6      0.38      0.00 
   -4   16    6     -1.18      0.00 
   -3   16    6      0.68      0.00 
   -2   16    6     -0.02      0.00 
   -4   17    6      1.32      0.00 
   -3   17    6     -0.56      0.00 
   -2   17    6      1.08      0.00 
   -1   17    7      0.20      0.00 
    0   17    7      0.66      0.00 
    1   17    7      1.10      0.00 
    2   17    7      0.66      0.00 
    3   17    7     -1.23      0.00 
   -1   16    7      0.46      0.00 
    0   16    7      1.61      0.00 
    1   16    7      1.65      0.00 
    2   16    7     -1.60      0.00 
    3   16    7      0.76      0.00 
    4   16    7     -0.11      0.00 
    5   16    7     -0.14      0.00 
   -1   15    7     -1.08      0.00 
    0   15    7      0.72      0.00 
    1   15    7     -0.05      0.00 
    2   15    7      2.65      0.00 
    3   15    7     -1.49      0.00 
    4   15    7      0.70      0.00 
    5   15    7     -0.14      0.00 
    6   15    7     -0.29      0.00 
   -2   14    7     -0.60      0.00 
   -1   14    7     -1.02      0.00 
    0   14    7     -0.95      0.00 
    1   14    7      3.04      0.00 
    2   14    7     -1.22      0.00 
    3   14    7      1.31      0.00 
    4   14    7     -0.79      0.00 
    5   14    7      0.41      0.00 
    6   14    7     -0.30      0.00 
    7   14    7      0.40      0.00 
   -2   13    7      0.28      0.00 
   -1   13    7     -1.44      0.00 
    0   13    7     -0.11      0.00 
    1   13    7     -1.07      0.00 
    2   13    7      2.25      0.00 
    3   13    7     -0.16      0.00 
    4   13    7      0.96      0.00 
    5   13    7     -1.74      0.00 
    6   13    7     -0.37      0.00 
    7   13    7     -0.25      0.00 
   -2   12    7      1.34      0.00 
   -1   12    7     -0.19      0.00 
    0   12    7     -2.22      0.00 
    1   12    7      0.59      0.00 
    2   12    7      0.22      0.00 
    3   12    7      0.32      0.00 
    4   12    7     -1.57      0.00 
    5   12    7      0.03      0.00 
    6   12    7     -0.14      0.00 
    7   12    7      1.37      0.00 
    8   12    7     -1.54      0.00 
   -3   11    7      0.30      0.00 
   -2   11    7      1.52      0.00 
   -1   11    7      0.40      0.00 
    0   11    7     -0.77      0.00 
    1   11    7     -1.17      0.00 
    2   11    7     -0.77      0.00 
    3   11    7     -0.22      0.00 
    4   11    7      0.69      0.00 
    5   11    7     -2.24      0.00 
    6   11    7     -0.60      0.00 
    7   11    7     -0.29      0.00 
    8   11    7      1.03      0.00 
    9   11    7     -0.17      0.00 
   -3   10    7      1.52      0.00 
   -2   10    7      1.23      0.00 
   -1   10    7      0.78      0.00 
    0   10    7     -0.52      0.00 
    1   10    7     -2.06      0.00 
    2   10    7     -0.76      0.00 
    3   10    7     -0.65      0.00 
    4   10    7     -1.74      0.00 
    5   10    7      0.33      0.00 
    6   10    7     -0.81      0.00 
    7   10    7      1.03      0.00 
    8   10    7     -0.31      0.00 
    9   10    7     -1.38      0.00 
   -9    9    7     -0.41      0.00 
   -8    9    7      0.45      0.00 
   -7    9    7      1.82      0.00 
   -6    9    7     -0.59      0.00 
   -5    9    7      0.24      0.00 
   -4    9    7      0.26      0.00 
   -3    9    7      0.87      0.00 
   -2    9    7      1.78      0.00 
   -1    9    7      0.69      0.00 
    0    9    7     -1.66      0.00 
    1    9    7     -0.80      0.00 
    2    9    7     -1.28      0.00 
    3    9    7     -1.19      0.00 
    4    9    7      0.64      0.00 
    5    9    7     -1.91      0.00 
    6    9    7     -0.56      0.00 
    7    9    7     -0.49      0.00 
    8    9    7     -0.05      0.00 
    9    9    7      1.01      0.00 
   10    9    7     -0.06      0.00 
  -11    8    7      0.19      0.00 
  -10    8    7     -0.19      0.00 
   -9    8    7     -1.11      0.00 
   -8    8    7      0.27      0.00 
   -7    8    7      0.10      0.00 
   -6    8    7      1.14      0.00 
   -5    8    7     -0.92      0.00 
   -4    8    7      0.83      0.00 
   -3    8    7      1.95      0.00 
   -2    8    7      1.44      0.00 
   -1    8    7     -0.41      0.00 
    0    8    7     -0.09      0.00 
    1    8    7     -2.49      0.00 
    2    8    7     -1.51      0.00 
    3    8    7      0.42      0.00 
    4    8    7     -0.72      0.00 
    5    8    7      0.00      0.00 
    6    8    7     -1.74      0.00 
    7    8    7     -0.39      0.00 
    8    8    7      1.64      0.00 
    9    8    7     -0.33      0.00 
   10    8    7     -0.73      0.00 
  -11    7    7      0.19      0.00 
  -10    7    7     -0.89      0.00 
   -9    7    7     -0.59      0.00 
   -8    7    7     -1.28      0.00 
   -7    7    7      0.27      0.00 
   -6    7    7     -0.34      0.00 
   -5    7    7      0.90      0.00 
   -4    7    7      0.18      0.00 
   -3    7    7      1.72      0.00 
   -2    7    7      1.59      0.00 
   -1    7    7      1.62      0.00 
    0    7    7     -4.02      0.00 
    1    7    7     -1.59      0.00 
    2    7    7      0.52      0.00 
    3    7    7     -0.61      0.00 
    4    7    7      0.40      0.00 
    5    7    7     -0.98      0.00 
    6    7    7     -1.11      0.00 
    7    7    7     -1.05      0.00 
    8    7    7     -0.67      0.00 
    9    7    7      2.32      0.00 
   10    7    7     -0.38      0.00 
  -11    6    7     -0.40      0.00 
  -10    6    7     -0.75      0.00 
   -9    6    7     -1.85      0.00 
   -8    6    7     -0.18      0.00 
   -7    6    7     -0.15      0.00 
   -6    6    7      0.09      0.00 
   -5    6    7     -1.33      0.00 
   -4    6    7      1.04      0.00 
   -3    6    7      1.66      0.00 
   -2    6    7      1.76      0.00 
   -1    6    7     -1.71      0.00 
    0    6    7      1.46      0.00 
    1    6    7     -4.28      0.00 
    2    6    7     -3.09      0.00 
    3    6    7      2.43      0.00 
    4    6    7      0.61      0.00 
    5    6    7     -0.60      0.00 
    6    6    7     -1.42      0.00 
    7    6    7     -1.47      0.00 
    8    6    7      1.25      0.00 
    9    6    7      0.49      0.00 
   10    6    7     -0.25      0.00 
   11    6    7     -1.63      0.00 
  -11    5    7      1.12      0.00 
  -10    5    7     -1.11      0.00 
   -9    5    7     -1.57      0.00 
   -8    5    7     -0.57      0.00 
   -7    5    7     -0.83      0.00 
   -6    5    7     -1.30      0.00 
   -5    5    7      0.38      0.00 
   -4    5    7     -0.15      0.00 
   -3    5    7     -0.01      0.00 
   -2    5    7      0.15      0.00 
   -1    5    7      4.89      0.00 
    0    5    7     -6.12      0.00 
    1    5    7     -2.61      0.00 
    2    5    7     -0.06      0.00 
    3    5    7     -2.30      0.00 
    4    5    7      2.01      0.00 
    5    5    7      0.41      0.00 
    6    5    7     -1.02      0.00 
    7    5    7     -0.74      0.00 
    8    5    7     -0.95      0.00 
    9    5    7      1.62      0.00 
   10    5    7     -0.31      0.00 
   11    5    7     -1.52      0.00 
  -11    4    7     -0.44      0.00 
  -10    4    7     -1.82      0.00 
   -9    4    7     -0.48      0.00 
   -8    4    7     -0.62      0.00 
   -7    4    7     -0.01      0.00 
   -6    4    7      0.30      0.00 
   -5    4    7     -1.97      0.00 
   -4    4    7     -1.69      0.00 
   -3    4    7     -0.01      0.00 
   -2    4    7      2.62      0.00 
   -1    4    7     -4.63      0.00 
    0    4    7      4.16      0.00 
    1    4    7     -4.56      0.00 
    2    4    7     -6.86      0.00 
    3    4    7      2.31      0.00 
    4    4    7      0.23      0.00 
    5    4    7      0.78      0.00 
    6    4    7      0.33      0.00 
    7    4    7     -1.04      0.00 
    8    4    7      0.11      0.00 
    9    4    7      1.29      0.00 
   10    4    7     -0.25      0.00 
   11    4    7     -1.67      0.00 
  -12    3    7     -1.50      0.00 
  -11    3    7      0.88      0.00 
  -10    3    7      1.12      0.00 
   -9    3    7     -1.44      0.00 
   -8    3    7      0.73      0.00 
   -7    3    7      0.08      0.00 
   -6    3    7     -1.65      0.00 
   -5    3    7     -1.04      0.00 
   -4    3    7     -1.07      0.00 
   -3    3    7     -2.04      0.00 
   -2    3    7     -5.01      0.00 
   -1    3    7      9.48      0.00 
    0    3    7     -4.95      0.00 
    1    3    7     -5.35      0.00 
    2    3    7     -0.21      0.00 
    3    3    7     -4.85      0.00 
    4    3    7      1.42      0.00 
    5    3    7      1.89      0.00 
    6    3    7      0.09      0.00 
    7    3    7     -0.10      0.00 
    8    3    7     -0.04      0.00 
    9    3    7      0.41      0.00 
   10    3    7      0.55      0.00 
   11    3    7     -0.54      0.00 
  -12    2    7      1.08      0.00 
  -11    2    7     -0.62      0.00 
  -10    2    7     -1.19      0.00 
   -9    2    7      1.57      0.00 
   -8    2    7      0.29      0.00 
   -7    2    7     -0.13      0.00 
   -6    2    7      0.34      0.00 
   -5    2    7     -0.95      0.00 
   -4    2    7     -2.75      0.00 
   -3    2    7     -4.77      0.00 
   -2    2    7      4.18      0.00 
   -1    2    7     -7.30      0.00 
    0    2    7      3.04      0.00 
    1    2    7      0.13      0.00 
    2    2    7     -7.06      0.00 
    3    2    7     -0.86      0.00 
    4    2    7     -0.23      0.00 
    5    2    7      0.55      0.00 
    6    2    7      0.84      0.00 
    7    2    7     -0.42      0.00 
    8    2    7     -0.12      0.00 
    9    2    7      1.82      0.00 
   10    2    7      0.64      0.00 
   11    2    7     -1.42      0.00 
  -12    1    7     -2.35      0.00 
  -11    1    7     -0.18      0.00 
  -10    1    7      1.30      0.00 
   -9    1    7      0.06      0.00 
   -8    1    7      1.90      0.00 
   -7    1    7      0.39      0.00 
   -6    1    7     -0.66      0.00 
   -5    1    7     -0.81      0.00 
   -4    1    7     -1.59      0.00 
   -3    1    7     -1.29      0.00 
   -2    1    7    -13.51      0.00 
   -1    1    7      6.19      0.00 
    0    1    7      2.59      0.00 
    1    1    7     -4.08      0.00 
    2    1    7     -0.63      0.00 
    3    1    7     -2.42      0.00 
    4    1    7     -2.84      0.00 
    5    1    7      1.21      0.00 
    6    1    7      0.82      0.00 
    7    1    7     -0.11      0.00 
    8    1    7      0.30      0.00 
    9    1    7      0.11      0.00 
   10    1    7     -0.28      0.00 
   11    1    7      0.58      0.00 
  -11    0    7     -1.50      0.00 
   -9    0    7      2.39      0.00 
   -7    0    7      0.16      0.00 
   -5    0    7     -0.22      0.00 
   -3    0    7     -8.10      0.00 
   -1    0    7     -7.59      0.00 
    1    0    7      3.59      0.00 
    3    0    7     -3.24      0.00 
    5    0    7     -0.57      0.00 
    7    0    7     -0.57      0.00 
    9    0    7      1.43      0.00 
   11    0    7     -1.25      0.00 
   -9   10    7     -0.33      0.00 
   -8   10    7      1.51      0.00 
   -7   10    7      1.06      0.00 
   -6   10    7      1.43      0.00 
   -5   10    7     -0.88      0.00 
   -4   10    7     -0.43      0.00 
   -9   11    7      1.98      0.00 
   -8   11    7      1.58      0.00 
   -7   11    7      1.93      0.00 
   -6   11    7     -0.58      0.00 
   -5   11    7      0.31      0.00 
   -4   11    7      0.14      0.00 
   -9   12    7     -0.37      0.00 
   -8   12    7      3.21      0.00 
   -7   12    7      0.74      0.00 
   -6   12    7      1.27      0.00 
   -5   12    7      0.02      0.00 
   -4   12    7     -0.54      0.00 
   -3   12    7      0.46      0.00 
   -8   13    7      0.24      0.00 
   -7   13    7      1.01      0.00 
   -6   13    7      0.59      0.00 
   -5   13    7      0.66      0.00 
   -4   13    7     -0.74      0.00 
   -3   13    7      0.47      0.00 
   -7   14    7     -0.22      0.00 
   -6   14    7      0.87      0.00 
   -5   14    7      0.78      0.00 
   -4   14    7     -0.57      0.00 
   -3   14    7     -0.48      0.00 
   -6   15    7      1.29      0.00 
   -5   15    7     -0.23      0.00 
   -4   15    7     -0.18      0.00 
   -3   15    7     -0.41      0.00 
   -2   15    7     -0.27      0.00 
   -5   16    7      1.64      0.00 
   -4   16    7     -0.99      0.00 
   -3   16    7      0.00      0.00 
   -2   16    7     -1.38      0.00 
   -4   17    7      1.61      0.00 
   -3   17    7     -0.94      0.00 
   -2   17    7      0.58      0.00 
   -1   17    8     -0.56      0.00 
    0   17    8     -1.67      0.00 
    1   17    8     -1.06      0.00 
    2   17    8      1.22      0.00 
    3   17    8     -0.05      0.00 
   -1   16    8     -0.28      0.00 
    0   16    8     -0.53      0.00 
    1   16    8     -0.46      0.00 
    2   16    8     -1.79      0.00 
    3   16    8      1.71      0.00 
    4   16    8      0.23      0.00 
   -1   15    8      0.41      0.00 
    0   15    8     -0.77      0.00 
    1   15    8     -2.52      0.00 
    2   15    8      1.73      0.00 
    3   15    8     -0.96      0.00 
    4   15    8      0.52      0.00 
    5   15    8      0.47      0.00 
    6   15    8      0.42      0.00 
   -2   14    8      0.50      0.00 
   -1   14    8      1.27      0.00 
    0   14    8     -0.91      0.00 
    1   14    8      0.44      0.00 
    2   14    8     -2.40      0.00 
    3   14    8      0.48      0.00 
    4   14    8     -0.11      0.00 
    5   14    8      1.10      0.00 
    6   14    8      0.25      0.00 
    7   14    8      0.71      0.00 
   -2   13    8     -0.10      0.00 
   -1   13    8      0.81      0.00 
    0   13    8      1.54      0.00 
    1   13    8     -2.09      0.00 
    2   13    8      0.01      0.00 
    3   13    8     -0.79      0.00 
    4   13    8      1.17      0.00 
    5   13    8      0.56      0.00 
    6   13    8      0.02      0.00 
    7   13    8     -0.96      0.00 
   -2   12    8     -0.77      0.00 
   -1   12    8      1.12      0.00 
    0   12    8      0.37      0.00 
    1   12    8      0.43      0.00 
    2   12    8     -0.71      0.00 
    3   12    8     -0.05      0.00 
    4   12    8     -0.40      0.00 
    5   12    8      1.80      0.00 
    6   12    8      0.39      0.00 
    7   12    8      0.57      0.00 
    8   12    8     -0.67      0.00 
   -3   11    8     -1.10      0.00 
   -2   11    8     -1.13      0.00 
   -1   11    8     -0.24      0.00 
    0   11    8      1.34      0.00 
    1   11    8      0.98      0.00 
    2   11    8      0.09      0.00 
    3   11    8     -0.22      0.00 
    4   11    8      1.82      0.00 
    5   11    8      0.34      0.00 
    6   11    8      0.17      0.00 
    7   11    8     -1.29      0.00 
    8   11    8      1.21      0.00 
    9   11    8      1.60      0.00 
   -3   10    8     -0.67      0.00 
   -2   10    8     -1.85      0.00 
   -1   10    8     -0.23      0.00 
    0   10    8      1.27      0.00 
    1   10    8      0.91      0.00 
    2   10    8      1.01      0.00 
    3   10    8      0.94      0.00 
    4   10    8     -1.04      0.00 
    5   10    8      1.93      0.00 
    6   10    8      0.48      0.00 
    7   10    8      0.76      0.00 
    8   10    8      0.64      0.00 
    9   10    8     -0.24      0.00 
   -9    9    8      0.53      0.00 
   -8    9    8     -1.17      0.00 
   -7    9    8     -0.58      0.00 
   -6    9    8     -1.49      0.00 
   -5    9    8      1.11      0.00 
   -4    9    8     -0.37      0.00 
   -3    9    8     -2.11      0.00 
   -2    9    8     -1.09      0.00 
   -1    9    8     -0.30      0.00 
    0    9    8      0.54      0.00 
    1    9    8      1.88      0.00 
    2    9    8      1.34      0.00 
    3    9    8     -0.09      0.00 
    4    9    8      1.39      0.00 
    5    9    8     -0.22      0.00 
    6    9    8      1.30      0.00 
    7    9    8     -0.14      0.00 
    8    9    8     -0.88      0.00 
    9    9    8      1.64      0.00 
  -10    8    8      0.51      0.00 
   -9    8    8      0.16      0.00 
   -8    8    8      0.58      0.00 
   -7    8    8     -1.30      0.00 
   -6    8    8      0.34      0.00 
   -5    8    8     -0.81      0.00 
   -4    8    8     -0.42      0.00 
   -3    8    8     -1.67      0.00 
   -2    8    8     -1.95      0.00 
   -1    8    8     -0.22      0.00 
    0    8    8      2.36      0.00 
    1    8    8      1.33      0.00 
    2    8    8     -0.03      0.00 
    3    8    8      0.62      0.00 
    4    8    8     -0.44      0.00 
    5    8    8      1.47      0.00 
    6    8    8      0.91      0.00 
    7    8    8      0.76      0.00 
    8    8    8      0.83      0.00 
    9    8    8     -1.78      0.00 
   10    8    8      0.27      0.00 
  -11    7    8      0.40      0.00 
  -10    7    8      0.20      0.00 
   -9    7    8      1.61      0.00 
   -8    7    8     -0.07      0.00 
   -7    7    8      0.03      0.00 
   -6    7    8     -0.96      0.00 
   -5    7    8      0.80      0.00 
   -4    7    8     -1.49      0.00 
   -3    7    8     -2.18      0.00 
   -2    7    8     -1.61      0.00 
   -1    7    8      0.78      0.00 
    0    7    8      0.84      0.00 
    1    7    8      2.31      0.00 
    2    7    8      1.43      0.00 
    3    7    8     -1.08      0.00 
    4    7    8     -0.10      0.00 
    5    7    8      0.80      0.00 
    6    7    8      1.88      0.00 
    7    7    8      1.07      0.00 
    8    7    8     -2.35      0.00 
    9    7    8     -0.12      0.00 
   10    7    8      0.53      0.00 
  -11    6    8     -0.10      0.00 
  -10    6    8      1.64      0.00 
   -9    6    8      0.43      0.00 
   -8    6    8      0.65      0.00 
   -7    6    8      0.52      0.00 
   -6    6    8      0.79      0.00 
   -5    6    8     -1.09      0.00 
   -4    6    8     -0.75      0.00 
   -3    6    8     -1.85      0.00 
   -2    6    8     -1.27      0.00 
   -1    6    8     -1.92      0.00 
    0    6    8      4.58      0.00 
    1    6    8      2.95      0.00 
    2    6    8     -1.02      0.00 
    3    6    8      0.06      0.00 
    4    6    8     -0.36      0.00 
    5    6    8      0.59      0.00 
    6    6    8      1.42      0.00 
    7    6    8      0.83      0.00 
    8    6    8      0.57      0.00 
    9    6    8     -2.50      0.00 
   10    6    8      0.40      0.00 
  -11    5    8      0.99      0.00 
  -10    5    8      1.66      0.00 
   -9    5    8      1.13      0.00 
   -8    5    8      0.51      0.00 
   -7    5    8      0.13      0.00 
   -6    5    8     -0.36      0.00 
   -5    5    8      1.35      0.00 
   -4    5    8     -0.72      0.00 
   -3    5    8     -1.63      0.00 
   -2    5    8     -2.65      0.00 
   -1    5    8      2.45      0.00 
    0    5    8     -0.46      0.00 
    1    5    8      3.79      0.00 
    2    5    8      4.54      0.00 
    3    5    8     -2.57      0.00 
    4    5    8     -1.00      0.00 
    5    5    8      0.45      0.00 
    6    5    8      0.69      0.00 
    7    5    8      1.37      0.00 
    8    5    8     -1.07      0.00 
    9    5    8     -1.10      0.00 
   10    5    8      0.47      0.00 
   11    5    8      1.14      0.00 
  -11    4    8     -0.23      0.00 
  -10    4    8      0.43      0.00 
   -9    4    8      1.43      0.00 
   -8    4    8     -0.19      0.00 
   -7    4    8      0.32      0.00 
   -6    4    8      1.69      0.00 
   -5    4    8      0.28      0.00 
   -4    4    8      0.11      0.00 
   -3    4    8     -0.67      0.00 
   -2    4    8      0.94      0.00 
   -1    4    8     -5.94      0.00 
    0    4    8      4.94      0.00 
    1    4    8      6.06      0.00 
    2    4    8     -0.22      0.00 
    3    4    8      2.22      0.00 
    4    4    8     -2.07      0.00 
    5    4    8     -1.12      0.00 
    6    4    8      0.53      0.00 
    7    4    8      0.42      0.00 
    8    4    8      0.24      0.00 
    9    4    8     -1.22      0.00 
   10    4    8      0.01      0.00 
   11    4    8      1.58      0.00 
  -12    3    8     -1.35      0.00 
  -11    3    8      0.06      0.00 
  -10    3    8      2.01      0.00 
   -9    3    8     -0.05      0.00 
   -8    3    8      0.15      0.00 
   -7    3    8      0.56      0.00 
   -6    3    8     -0.23      0.00 
   -5    3    8      1.70      0.00 
   -4    3    8      1.61      0.00 
   -3    3    8      1.27      0.00 
   -2    3    8     -5.35      0.00 
   -1    3    8      3.28      0.00 
    0    3    8      0.09      0.00 
    1    3    8      2.31      0.00 
    2    3    8      7.12      0.00 
    3    3    8     -0.74      0.00 
    4    3    8     -1.22      0.00 
    5    3    8     -1.20      0.00 
    6    3    8     -0.53      0.00 
    7    3    8      0.39      0.00 
    8    3    8      0.01      0.00 
    9    3    8     -1.44      0.00 
   10    3    8     -0.39      0.00 
   11    3    8      1.43      0.00 
  -12    2    8      2.14      0.00 
  -11    2    8      0.22      0.00 
  -10    2    8     -1.04      0.00 
   -9    2    8      0.26      0.00 
   -8    2    8     -0.63      0.00 
   -7    2    8     -0.18      0.00 
   -6    2    8      1.23      0.00 
   -5    2    8      1.22      0.00 
   -4    2    8      1.94      0.00 
   -3    2    8      0.19      0.00 
   -2    2    8      5.69      0.00 
   -1    2    8     -7.35      0.00 
    0    2    8     -0.70      0.00 
    1    2    8      7.29      0.00 
    2    2    8      1.96      0.00 
    3    2    8      2.40      0.00 
    4    2    8      0.05      0.00 
    5    2    8     -1.94      0.00 
    6    2    8     -0.95      0.00 
    7    2    8      0.20      0.00 
    8    2    8     -0.28      0.00 
    9    2    8     -0.78      0.00 
   10    2    8      0.12      0.00 
   11    2    8      0.05      0.00 
  -12    1    8     -0.31      0.00 
  -11    1    8      0.64      0.00 
  -10    1    8      0.35      0.00 
   -9    1    8     -1.48      0.00 
   -8    1    8     -0.20      0.00 
   -7    1    8      0.56      0.00 
   -6    1    8      0.15      0.00 
   -5    1    8      1.39      0.00 
   -4    1    8      1.25      0.00 
   -3    1    8      6.16      0.00 
   -2    1    8     -3.72      0.00 
   -1    1    8      0.19      0.00 
    0    1    8      1.00      0.00 
    1    1    8      0.50      0.00 
    2    1    8      3.36      0.00 
    3    1    8      3.53      0.00 
    4    1    8     -0.69      0.00 
    5    1    8     -1.15      0.00 
    6    1    8     -0.25      0.00 
    7    1    8      0.21      0.00 
    8    1    8     -0.05      0.00 
    9    1    8     -0.95      0.00 
   10    1    8     -0.87      0.00 
   11    1    8      0.74      0.00 
  -12    0    8      2.47      0.00 
  -10    0    8     -0.93      0.00 
   -8    0    8     -1.24      0.00 
   -6    0    8      0.74      0.00 
   -4    0    8      2.70      0.00 
   -2    0    8      9.02      0.00 
    0    0    8     -5.83      0.00 
    2    0    8      3.95      0.00 
    4    0    8      2.68      0.00 
    6    0    8     -1.48      0.00 
    8    0    8     -0.17      0.00 
   10    0    8      0.48      0.00 
   -9   10    8     -0.83      0.00 
   -8   10    8     -1.14      0.00 
   -7   10    8     -2.04      0.00 
   -6   10    8      0.60      0.00 
   -5   10    8     -0.02      0.00 
   -4   10    8     -0.20      0.00 
   -9   11    8     -0.05      0.00 
   -8   11    8     -2.65      0.00 
   -7   11    8     -0.76      0.00 
   -6   11    8     -0.61      0.00 
   -5   11    8      0.52      0.00 
   -4   11    8      0.58      0.00 
   -9   12    8     -2.83      0.00 
   -8   12    8     -0.97      0.00 
   -7   12    8     -0.87      0.00 
   -6   12    8     -0.06      0.00 
   -5   12    8      0.32      0.00 
   -4   12    8      0.68      0.00 
   -3   12    8     -0.39      0.00 
   -8   13    8     -2.33      0.00 
   -7   13    8     -0.41      0.00 
   -6   13    8     -0.13      0.00 
   -5   13    8      0.28      0.00 
   -4   13    8      0.98      0.00 
   -3   13    8      0.23      0.00 
   -7   14    8      0.34      0.00 
   -6   14    8     -1.16      0.00 
   -5   14    8      0.37      0.00 
   -4   14    8      1.39      0.00 
   -3   14    8      0.25      0.00 
   -6   15    8      0.21      0.00 
   -5   15    8     -0.50      0.00 
   -4   15    8      0.68      0.00 
   -3   15    8      0.60      0.00 
   -2   15    8      1.07      0.00 
   -5   16    8      0.44      0.00 
   -4   16    8     -0.36      0.00 
   -3   16    8      0.83      0.00 
   -2   16    8     -0.08      0.00 
   -3   17    8     -0.39      0.00 
   -2   17    8      0.60      0.00 
   -1   17    9      0.77      0.00 
    0   17    9      0.18      0.00 
    1   17    9      0.67      0.00 
    2   17    9      0.76      0.00 
   -1   16    9     -0.20      0.00 
    0   16    9      1.43      0.00 
    1   16    9      1.59      0.00 
    2   16    9     -1.76      0.00 
    3   16    9      0.25      0.00 
    4   16    9     -0.57      0.00 
   -1   15    9      0.18      0.00 
    0   15    9      0.80      0.00 
    1   15    9     -0.27      0.00 
    2   15    9      1.97      0.00 
    3   15    9     -1.05      0.00 
    4   15    9     -0.84      0.00 
    5   15    9     -0.67      0.00 
   -2   14    9     -0.46      0.00 
   -1   14    9     -0.37      0.00 
    0   14    9     -0.15      0.00 
    1   14    9      2.02      0.00 
    2   14    9     -0.60      0.00 
    3   14    9      0.75      0.00 
    4   14    9     -1.10      0.00 
    5   14    9     -1.09      0.00 
    6   14    9     -0.25      0.00 
   -2   13    9     -0.10      0.00 
   -1   13    9     -1.48      0.00 
    0   13    9      0.75      0.00 
    1   13    9      0.25      0.00 
    2   13    9      1.25      0.00 
    3   13    9      0.04      0.00 
    4   13    9     -0.45      0.00 
    5   13    9     -1.24      0.00 
    6   13    9     -0.18      0.00 
    7   13    9     -0.80      0.00 
   -2   12    9      0.37      0.00 
   -1   12    9     -0.31      0.00 
    0   12    9     -0.99      0.00 
    1   12    9      0.45      0.00 
    3   12    9      0.61      0.00 
    4   12    9     -1.51      0.00 
    5   12    9     -1.04      0.00 
    6   12    9      0.40      0.00 
    7   12    9      1.14      0.00 
    8   12    9     -1.23      0.00 
   -3   11    9      0.73      0.00 
   -2   11    9      1.32      0.00 
   -1   11    9     -0.84      0.00 
    0   11    9     -1.04      0.00 
    1   11    9     -0.15      0.00 
    2   11    9      0.13      0.00 
    3   11    9     -0.58      0.00 
    4   11    9      0.41      0.00 
    5   11    9     -1.30      0.00 
    6   11    9     -0.21      0.00 
    7   11    9     -1.06      0.00 
    8   11    9     -0.86      0.00 
   -3   10    9      1.70      0.00 
   -2   10    9      0.74      0.00 
   -1   10    9      0.15      0.00 
    0   10    9     -0.78      0.00 
    1   10    9     -1.32      0.00 
    2   10    9     -0.96      0.00 
    3   10    9      0.59      0.00 
    4   10    9     -1.68      0.00 
    5   10    9     -0.29      0.00 
    6   10    9     -0.47      0.00 
    7   10    9      0.34      0.00 
    8   10    9     -0.37      0.00 
    9   10    9     -2.23      0.00 
  -10    9    9     -0.01      0.00 
   -9    9    9      0.56      0.00 
   -8    9    9      0.17      0.00 
   -7    9    9      1.68      0.00 
   -6    9    9     -0.32      0.00 
   -5    9    9      0.60      0.00 
   -4    9    9      0.28      0.00 
   -3    9    9      1.21      0.00 
   -2    9    9      2.06      0.00 
   -1    9    9     -0.26      0.00 
    0    9    9     -1.53      0.00 
    1    9    9     -1.16      0.00 
    2    9    9     -0.33      0.00 
    3    9    9     -0.83      0.00 
    4    9    9      0.91      0.00 
    5    9    9     -1.41      0.00 
    6    9    9     -0.69      0.00 
    7    9    9     -0.94      0.00 
    8    9    9     -1.77      0.00 
    9    9    9      0.63      0.00 
  -10    8    9      0.10      0.00 
   -9    8    9     -0.99      0.00 
   -8    8    9      0.57      0.00 
   -7    8    9      0.56      0.00 
   -6    8    9      1.54      0.00 
   -5    8    9     -0.81      0.00 
   -4    8    9      1.11      0.00 
   -3    8    9      2.41      0.00 
   -2    8    9      0.91      0.00 
   -1    8    9      0.00      0.00 
    0    8    9     -1.17      0.00 
    1    8    9     -1.29      0.00 
    2    8    9     -0.88      0.00 
    3    8    9      0.31      0.00 
    4    8    9     -0.63      0.00 
    5    8    9     -0.52      0.00 
    6    8    9     -1.64      0.00 
    7    8    9     -0.64      0.00 
    8    8    9      2.06      0.00 
    9    8    9     -1.01      0.00 
   10    8    9     -0.97      0.00 
  -11    7    9     -0.02      0.00 
  -10    7    9     -1.17      0.00 
   -9    7    9      0.29      0.00 
   -8    7    9     -0.33      0.00 
   -7    7    9      0.20      0.00 
   -6    7    9     -0.15      0.00 
   -5    7    9      1.27      0.00 
   -4    7    9      1.03      0.00 
   -3    7    9      1.97      0.00 
   -2    7    9      1.84      0.00 
   -1    7    9     -0.23      0.00 
    0    7    9     -2.78      0.00 
    1    7    9     -1.83      0.00 
    2    7    9      0.79      0.00 
    3    7    9      0.41      0.00 
    4    7    9     -0.32      0.00 
    5    7    9     -1.13      0.00 
    6    7    9     -1.25      0.00 
    7    7    9     -0.50      0.00 
    8    7    9     -0.52      0.00 
    9    7    9      2.31      0.00 
   10    7    9     -0.27      0.00 
  -11    6    9     -1.04      0.00 
  -10    6    9     -0.39      0.00 
   -9    6    9     -0.89      0.00 
   -8    6    9     -0.52      0.00 
   -7    6    9      0.02      0.00 
   -6    6    9      0.88      0.00 
   -5    6    9     -0.35      0.00 
   -4    6    9      1.81      0.00 
   -3    6    9      2.14      0.00 
   -2    6    9      1.63      0.00 
   -1    6    9     -1.23      0.00 
    0    6    9     -1.71      0.00 
    1    6    9     -2.14      0.00 
    2    6    9     -1.64      0.00 
    3    6    9      1.37      0.00 
    4    6    9      0.51      0.00 
    5    6    9     -1.27      0.00 
    6    6    9     -1.45      0.00 
    7    6    9     -1.05      0.00 
    8    6    9      2.42      0.00 
    9    6    9      0.91      0.00 
   10    6    9     -0.57      0.00 
  -11    5    9     -0.38      0.00 
  -10    5    9     -1.15      0.00 
   -9    5    9     -0.43      0.00 
   -8    5    9      0.13      0.00 
   -7    5    9     -0.42      0.00 
   -6    5    9     -1.20      0.00 
   -5    5    9      0.83      0.00 
   -4    5    9      1.16      0.00 
   -3    5    9      2.17      0.00 
   -2    5    9      0.57      0.00 
   -1    5    9      2.04      0.00 
    0    5    9     -4.31      0.00 
    1    5    9     -5.17      0.00 
    2    5    9      1.17      0.00 
    3    5    9      0.17      0.00 
    4    5    9      0.73      0.00 
    5    5    9     -0.16      0.00 
    6    5    9     -1.12      0.00 
    7    5    9     -0.49      0.00 
    8    5    9      0.04      0.00 
    9    5    9      2.07      0.00 
   10    5    9      0.02      0.00 
   11    5    9     -1.70      0.00 
  -11    4    9     -0.35      0.00 
  -10    4    9     -1.96      0.00 
   -9    4    9     -0.62      0.00 
   -8    4    9     -0.30      0.00 
   -7    4    9     -0.68      0.00 
   -6    4    9      0.52      0.00 
   -5    4    9     -1.20      0.00 
   -4    4    9      0.72      0.00 
   -3    4    9      1.19      0.00 
   -2    4    9      4.14      0.00 
   -1    4    9     -2.26      0.00 
    0    4    9     -2.45      0.00 
    1    4    9     -2.50      0.00 
    2    4    9     -5.17      0.00 
    3    4    9      1.99      0.00 
    4    4    9      1.55      0.00 
    5    4    9      0.23      0.00 
    6    4    9     -0.15      0.00 
    7    4    9     -0.70      0.00 
    8    4    9      0.54      0.00 
    9    4    9      1.20      0.00 
   10    4    9     -0.06      0.00 
   11    4    9     -0.74      0.00 
  -12    3    9     -1.37      0.00 
  -11    3    9     -0.65      0.00 
  -10    3    9     -0.07      0.00 
   -9    3    9     -0.39      0.00 
   -8    3    9     -0.24      0.00 
   -7    3    9      0.11      0.00 
   -6    3    9     -1.38      0.00 
   -5    3    9     -0.58      0.00 
   -4    3    9     -0.73      0.00 
   -3    3    9      1.93      0.00 
   -2    3    9     -1.24      0.00 
   -1    3    9      4.70      0.00 
    0    3    9     -1.73      0.00 
    1    3    9     -8.04      0.00 
    2    3    9     -1.15      0.00 
    3    3    9     -0.78      0.00 
    4    3    9      1.90      0.00 
    5    3    9      1.42      0.00 
    6    3    9      0.40      0.00 
    7    3    9     -0.40      0.00 
    8    3    9     -0.01      0.00 
    9    3    9      1.42      0.00 
   10    3    9     -0.17      0.00 
   11    3    9     -1.06      0.00 
  -12    2    9      0.51      0.00 
  -11    2    9      0.29      0.00 
  -10    2    9     -0.67      0.00 
   -9    2    9     -0.15      0.00 
   -8    2    9     -0.09      0.00 
   -7    2    9     -1.11      0.00 
   -6    2    9     -0.12      0.00 
   -5    2    9     -1.87      0.00 
   -4    2    9     -0.74      0.00 
   -3    2    9     -2.38      0.00 
   -2    2    9      5.93      0.00 
   -1    2    9      1.28      0.00 
    0    2    9     -3.71      0.00 
    1    2    9     -2.42      0.00 
    2    2    9     -4.38      0.00 
    3    2    9     -1.57      0.00 
    4    2    9      1.98      0.00 
    5    2    9      2.09      0.00 
    6    2    9      0.13      0.00 
    7    2    9     -0.01      0.00 
    8    2    9      0.14      0.00 
    9    2    9      0.50      0.00 
   10    2    9      1.25      0.00 
   11    2    9     -0.57      0.00 
  -12    1    9     -1.95      0.00 
  -11    1    9     -0.18      0.00 
  -10    1    9      0.40      0.00 
   -9    1    9      0.21      0.00 
   -8    1    9     -0.10      0.00 
   -7    1    9     -0.11      0.00 
   -6    1    9     -0.95      0.00 
   -5    1    9     -0.56      0.00 
   -4    1    9     -2.79      0.00 
   -3    1    9      0.84      0.00 
   -2    1    9     -3.11      0.00 
   -1    1    9      2.81      0.00 
    0    1    9      3.62      0.00 
    1    1    9     -4.27      0.00 
    2    1    9     -4.89      0.00 
    3    1    9     -0.27      0.00 
    4    1    9     -0.25      0.00 
    5    1    9      1.03      0.00 
    6    1    9      1.74      0.00 
    7    1    9     -0.14      0.00 
    8    1    9     -0.14      0.00 
    9    1    9      0.94      0.00 
   10    1    9     -0.05      0.00 
   11    1    9     -0.11      0.00 
  -11    0    9     -0.40      0.00 
   -9    0    9      0.79      0.00 
   -7    0    9     -1.09      0.00 
   -5    0    9     -2.11      0.00 
   -3    0    9     -5.17      0.00 
   -1    0    9      5.13      0.00 
    1    0    9     -3.24      0.00 
    3    0    9     -4.36      0.00 
    5    0    9      2.56      0.00 
    7    0    9     -0.04      0.00 
    9    0    9      0.10      0.00 
   11    0    9      0.28      0.00 
   -9   10    9     -0.03      0.00 
   -8   10    9      1.98      0.00 
   -7   10    9      0.51      0.00 
   -6   10    9      0.57      0.00 
   -5   10    9     -1.10      0.00 
   -4   10    9      0.25      0.00 
   -9   11    9      2.00      0.00 
   -8   11    9      0.64      0.00 
   -7   11    9      0.68      0.00 
   -6   11    9     -0.25      0.00 
   -5   11    9     -0.60      0.00 
   -4   11    9     -0.60      0.00 
   -9   12    9     -0.16      0.00 
   -8   12    9      1.97      0.00 
   -7   12    9      0.28      0.00 
   -6   12    9     -0.78      0.00 
   -5   12    9     -0.87      0.00 
   -4   12    9     -0.88      0.00 
   -3   12    9      0.34      0.00 
    2   12    9      0.32      0.00 
   -8   13    9      0.02      0.00 
   -7   13    9     -0.79      0.00 
   -6   13    9      0.42      0.00 
   -5   13    9     -1.12      0.00 
   -4   13    9     -1.59      0.00 
   -3   13    9      0.18      0.00 
   -7   14    9      0.78      0.00 
   -6   14    9     -0.81      0.00 
   -5   14    9     -1.09      0.00 
   -4   14    9     -0.86      0.00 
   -3   14    9     -0.57      0.00 
   -6   15    9      1.12      0.00 
   -5   15    9     -0.33      0.00 
   -4   15    9     -1.17      0.00 
   -3   15    9     -0.69      0.00 
   -2   15    9     -0.52      0.00 
   -5   16    9      0.58      0.00 
   -4   16    9     -0.34      0.00 
   -3   16    9     -0.40      0.00 
   -2   16    9     -0.31      0.00 
   -3   17    9     -0.74      0.00 
   -2   17    9      0.29      0.00 
   -1   17   10      0.45      0.00 
    0   17   10     -1.34      0.00 
    1   17   10     -0.92      0.00 
    2   17   10      1.55      0.00 
   -1   16   10     -1.13      0.00 
    0   16   10     -0.12      0.00 
    1   16   10      0.03      0.00 
    2   16   10     -1.25      0.00 
    3   16   10      1.51      0.00 
    4   16   10      1.01      0.00 
   -1   15   10      0.12      0.00 
    0   15   10     -0.49      0.00 
    1   15   10     -1.22      0.00 
    2   15   10      0.95      0.00 
    3   15   10     -0.34      0.00 
    4   15   10      1.42      0.00 
    5   15   10      1.23      0.00 
   -2   14   10      0.39      0.00 
   -1   14   10      0.43      0.00 
    0   14   10     -0.97      0.00 
    1   14   10     -0.16      0.00 
    2   14   10     -1.25      0.00 
    3   14   10      0.45      0.00 
    4   14   10      1.24      0.00 
    5   14   10      0.97      0.00 
    6   14   10      0.40      0.00 
   -2   13   10      0.17      0.00 
   -1   13   10     -0.14      0.00 
    0   13   10     -0.08      0.00 
    1   13   10     -0.68      0.00 
    2   13   10     -0.19      0.00 
    3   13   10     -0.68      0.00 
    4   13   10      1.35      0.00 
    5   13   10      1.41      0.00 
    6   13   10     -0.45      0.00 
    7   13   10     -0.53      0.00 
   -2   12   10     -0.59      0.00 
   -1   12   10      1.38      0.00 
    0   12   10      0.05      0.00 
    1   12   10     -0.89      0.00 
    2   12   10     -0.75      0.00 
    3   12   10      0.34      0.00 
    4   12   10      0.62      0.00 
    5   12   10      0.38      0.00 
    6   12   10     -0.17      0.00 
    7   12   10      1.18      0.00 
    8   12   10      0.46      0.00 
   -3   11   10     -0.95      0.00 
   -2   11   10     -0.14      0.00 
   -1   11   10      0.34      0.00 
    0   11   10      0.26      0.00 
    1   11   10      0.22      0.00 
    2   11   10      0.42      0.00 
    3   11   10     -0.70      0.00 
    4   11   10      1.38      0.00 
    5   11   10      0.85      0.00 
    6   11   10     -0.45      0.00 
    7   11   10     -0.53      0.00 
    8   11   10      0.88      0.00 
   -3   10   10     -0.94      0.00 
   -2   10   10     -1.61      0.00 
   -1   10   10      0.77      0.00 
    0   10   10      1.37      0.00 
    1   10   10      0.66      0.00 
    2   10   10     -0.28      0.00 
    3   10   10      0.83      0.00 
    4   10   10     -0.47      0.00 
    5   10   10      0.69      0.00 
    6   10   10      0.28      0.00 
    7   10   10      1.36      0.00 
    8   10   10      2.22      0.00 
    9   10   10     -0.11      0.00 
  -10    9   10     -0.11      0.00 
   -9    9   10      0.46      0.00 
   -8    9   10     -1.04      0.00 
   -7    9   10     -0.75      0.00 
   -6    9   10     -1.09      0.00 
   -5    9   10      1.12      0.00 
   -4    9   10     -0.95      0.00 
   -3    9   10     -2.17      0.00 
   -2    9   10     -0.28      0.00 
   -1    9   10     -0.03      0.00 
    0    9   10      0.95      0.00 
    1    9   10      0.95      0.00 
    2    9   10      0.93      0.00 
    3    9   10     -0.53      0.00 
    4    9   10      1.08      0.00 
    5    9   10      0.56      0.00 
    6    9   10      0.99      0.00 
    7    9   10      0.66      0.00 
    8    9   10     -0.74      0.00 
    9    9   10      1.77      0.00 
  -10    8   10      0.49      0.00 
   -9    8   10     -0.61      0.00 
   -8    8   10     -0.24      0.00 
   -7    8   10     -0.75      0.00 
   -6    8   10     -0.25      0.00 
   -5    8   10     -1.17      0.00 
   -4    8   10     -0.81      0.00 
   -3    8   10     -1.35      0.00 
   -2    8   10     -2.09      0.00 
   -1    8   10      0.85      0.00 
    0    8   10      1.53      0.00 
    1    8   10      1.11      0.00 
    2    8   10     -0.02      0.00 
    3    8   10     -0.01      0.00 
    4    8   10     -0.05      0.00 
    5    8   10      1.10      0.00 
    6    8   10      0.93      0.00 
    7    8   10      0.61      0.00 
    8    8   10      1.43      0.00 
    9    8   10     -1.12      0.00 
   10    8   10      0.13      0.00 
  -11    7   10      0.57      0.00 
  -10    7   10     -0.49      0.00 
   -9    7   10      0.35      0.00 
   -8    7   10      0.51      0.00 
   -7    7   10     -0.75      0.00 
   -6    7   10     -1.43      0.00 
   -5    7   10     -0.10      0.00 
   -4    7   10     -1.53      0.00 
   -3    7   10     -2.27      0.00 
   -2    7   10     -0.57      0.00 
   -1    7   10      0.22      0.00 
    0    7   10      1.76      0.00 
    1    7   10      0.99      0.00 
    2    7   10      0.15      0.00 
    3    7   10     -0.19      0.00 
    4    7   10      0.16      0.00 
    5    7   10      1.24      0.00 
    6    7   10      1.61      0.00 
    7    7   10      0.55      0.00 
    8    7   10     -2.71      0.00 
    9    7   10     -0.10      0.00 
   10    7   10      0.89      0.00 
  -11    6   10      0.08      0.00 
  -10    6   10      0.75      0.00 
   -9    6   10     -0.23      0.00 
   -8    6   10     -0.38      0.00 
   -7    6   10      0.23      0.00 
   -6    6   10      0.21      0.00 
   -5    6   10     -1.38      0.00 
   -4    6   10     -1.61      0.00 
   -3    6   10     -2.02      0.00 
   -2    6   10     -1.27      0.00 
   -1    6   10      0.59      0.00 
    0    6   10      2.89      0.00 
    1    6   10      2.84      0.00 
    2    6   10     -1.16      0.00 
    3    6   10     -0.96      0.00 
    4    6   10      0.62      0.00 
    5    6   10      0.93      0.00 
    6    6   10      1.05      0.00 
    7    6   10      0.06      0.00 
    8    6   10     -0.41      0.00 
    9    6   10     -2.22      0.00 
   10    6   10     -0.18      0.00 
  -11    5   10      0.50      0.00 
  -10    5   10      0.67      0.00 
   -9    5   10      0.23      0.00 
   -8    5   10      0.49      0.00 
   -7    5   10      0.49      0.00 
   -6    5   10     -0.97      0.00 
   -5    5   10      0.01      0.00 
   -4    5   10     -2.08      0.00 
   -3    5   10     -1.89      0.00 
   -2    5   10     -1.83      0.00 
   -1    5   10      1.58      0.00 
    0    5   10      3.54      0.00 
    1    5   10      1.56      0.00 
    2    5   10      2.05      0.00 
    3    5   10     -1.57      0.00 
    4    5   10     -0.73      0.00 
    5    5   10      0.97      0.00 
    6    5   10      0.81      0.00 
    7    5   10      0.52      0.00 
    8    5   10     -1.75      0.00 
    9    5   10     -1.27      0.00 
   10    5   10      0.39      0.00 
  -11    4   10      0.98      0.00 
  -10    4   10      0.59      0.00 
   -9    4   10     -0.15      0.00 
   -8    4   10      0.43      0.00 
   -7    4   10     -0.28      0.00 
   -6    4   10      1.11      0.00 
   -5    4   10     -0.57      0.00 
   -4    4   10     -0.95      0.00 
   -3    4   10     -2.83      0.00 
   -2    4   10     -0.24      0.00 
   -1    4   10     -0.99      0.00 
    0    4   10      2.71      0.00 
    1    4   10      6.94      0.00 
    2    4   10     -0.20      0.00 
    3    4   10     -0.94      0.00 
    4    4   10     -1.48      0.00 
    5    4   10     -0.18      0.00 
    6    4   10      0.41      0.00 
    7    4   10      0.40      0.00 
    8    4   10     -0.11      0.00 
    9    4   10     -1.92      0.00 
   10    4   10     -0.16      0.00 
   11    4   10      1.49      0.00 
  -11    3   10     -0.53      0.00 
  -10    3   10      0.69      0.00 
   -9    3   10      1.22      0.00 
   -8    3   10      0.19      0.00 
   -7    3   10      1.22      0.00 
   -6    3   10     -0.42      0.00 
   -5    3   10      1.28      0.00 
   -4    3   10     -1.04      0.00 
   -3    3   10     -0.80      0.00 
   -2    3   10     -4.86      0.00 
   -1    3   10     -0.11      0.00 
    0    3   10      5.49      0.00 
    1    3   10      2.54      0.00 
    2    3   10      3.54      0.00 
    3    3   10     -0.77      0.00 
    4    3   10     -2.18      0.00 
    5    3   10     -1.31      0.00 
    6    3   10      0.18      0.00 
    7    3   10      0.33      0.00 
    8    3   10     -0.35      0.00 
    9    3   10     -0.31      0.00 
   10    3   10     -0.97      0.00 
   11    3   10      0.13      0.00 
  -12    2   10      1.00      0.00 
  -11    2   10      0.40      0.00 
  -10    2   10      0.57      0.00 
   -9    2   10     -0.24      0.00 
   -8    2   10      1.27      0.00 
   -7    2   10      0.07      0.00 
   -6    2   10      0.82      0.00 
   -5    2   10      0.22      0.00 
   -4    2   10      1.45      0.00 
   -3    2   10     -2.67      0.00 
   -2    2   10     -0.65      0.00 
   -1    2   10     -1.66      0.00 
    0    2   10     -0.51      0.00 
    1    2   10      6.18      0.00 
    2    2   10      3.87      0.00 
    3    2   10     -0.88      0.00 
    4    2   10     -2.24      0.00 
    5    2   10     -0.97      0.00 
    6    2   10     -1.21      0.00 
    7    2   10      0.31      0.00 
    8    2   10      0.67      0.00 
    9    2   10     -1.91      0.00 
   10    2   10     -0.19      0.00 
   11    2   10      0.83      0.00 
  -12    1   10     -0.04      0.00 
  -11    1   10     -0.15      0.00 
  -10    1   10     -0.29      0.00 
   -9    1   10      0.63      0.00 
   -8    1   10      0.35      0.00 
   -7    1   10      1.38      0.00 
   -6    1   10      0.11      0.00 
   -5    1   10      2.25      0.00 
   -4    1   10     -0.06      0.00 
   -3    1   10      1.99      0.00 
   -2    1   10     -3.42      0.00 
   -1    1   10     -5.68      0.00 
    0    1   10      3.22      0.00 
    1    1   10      4.59      0.00 
    2    1   10      1.32      0.00 
    3    1   10      2.75      0.00 
    4    1   10     -1.48      0.00 
    5    1   10     -3.43      0.00 
    6    1   10      0.15      0.00 
    7    1   10      0.03      0.00 
    8    1   10     -0.28      0.00 
    9    1   10      0.39      0.00 
   10    1   10     -0.99      0.00 
   11    1   10     -0.65      0.00 
  -12    0   10      1.34      0.00 
  -10    0   10      0.25      0.00 
   -8    0   10      1.20      0.00 
   -6    0   10      0.83      0.00 
   -4    0   10      2.77      0.00 
   -2    0   10     -1.16      0.00 
    0    0   10     -2.48      0.00 
    2    0   10      6.27      0.00 
    4    0   10     -1.47      0.00 
    6    0   10     -2.05      0.00 
    8    0   10      0.84      0.00 
   10    0   10     -0.82      0.00 
   -9   10   10     -1.32      0.00 
   -8   10   10      0.20      0.00 
   -7   10   10     -0.45      0.00 
   -6   10   10      0.24      0.00 
   -5   10   10     -0.33      0.00 
   -4   10   10      0.47      0.00 
   -9   11   10      0.38      0.00 
   -8   11   10     -1.26      0.00 
   -7   11   10      0.07      0.00 
   -6   11   10      0.98      0.00 
   -5   11   10      1.36      0.00 
   -4   11   10     -0.24      0.00 
   -8   12   10      0.47      0.00 
   -7   12   10      1.23      0.00 
   -6   12   10      0.01      0.00 
   -5   12   10      1.34      0.00 
   -4   12   10      1.37      0.00 
   -3   12   10     -0.91      0.00 
   -8   13   10     -0.29      0.00 
   -7   13   10     -0.47      0.00 
   -6   13   10      1.58      0.00 
   -5   13   10      1.69      0.00 
   -4   13   10      0.71      0.00 
   -3   13   10     -0.04      0.00 
   -7   14   10      1.50      0.00 
   -6   14   10     -0.16      0.00 
   -5   14   10      0.78      0.00 
   -4   14   10      1.43      0.00 
   -3   14   10      0.20      0.00 
   -6   15   10      0.78      0.00 
   -5   15   10      1.20      0.00 
   -4   15   10      0.36      0.00 
   -3   15   10      0.64      0.00 
   -2   15   10     -0.05      0.00 
   -5   16   10     -0.42      0.00 
   -4   16   10      0.68      0.00 
   -3   16   10      0.84      0.00 
   -2   16   10      0.38      0.00 
   -3   17   10      0.20      0.00 
   -2   17   10     -0.51      0.00 
   -1   17   11      1.19      0.00 
    0   17   11     -0.10      0.00 
    1   17   11      0.08      0.00 
   -1   16   11     -0.45      0.00 
    0   16   11      0.65      0.00 
    1   16   11      0.76      0.00 
    2   16   11     -1.08      0.00 
    3   16   11     -0.04      0.00 
    4   16   11     -1.31      0.00 
   -2   15   11     -0.42      0.00 
   -1   15   11      0.60      0.00 
    0   15   11      0.27      0.00 
    1   15   11      0.05      0.00 
    2   15   11      1.12      0.00 
    3   15   11     -1.26      0.00 
    4   15   11     -1.41      0.00 
    5   15   11     -0.79      0.00 
   -2   14   11     -0.02      0.00 
   -1   14   11      0.66      0.00 
    0   14   11      0.39      0.00 
    1   14   11      0.03      0.00 
    2   14   11     -0.01      0.00 
    3   14   11      0.61      0.00 
    4   14   11     -1.75      0.00 
    5   14   11     -1.53      0.00 
    6   14   11      0.10      0.00 
   -2   13   11      0.26      0.00 
   -1   13   11     -0.80      0.00 
    0   13   11      0.51      0.00 
    1   13   11      1.09      0.00 
    2   13   11      0.86      0.00 
    3   13   11     -0.44      0.00 
    4   13   11     -1.31      0.00 
    5   13   11      0.13      0.00 
    6   13   11     -0.01      0.00 
    7   13   11     -1.20      0.00 
   -3   12   11      0.69      0.00 
   -2   12   11     -0.32      0.00 
   -1   12   11      0.08      0.00 
    0   12   11      0.98      0.00 
    1   12   11      0.17      0.00 
    2   12   11     -0.18      0.00 
    3   12   11      0.58      0.00 
    4   12   11     -0.80      0.00 
    5   12   11     -0.98      0.00 
    6   12   11      0.97      0.00 
    7   12   11      0.57      0.00 
   -3   11   11      1.16      0.00 
   -2   11   11      0.97      0.00 
   -1   11   11     -1.03      0.00 
    0   11   11     -0.62      0.00 
    1   11   11      0.44      0.00 
    2   11   11      0.83      0.00 
    3   11   11     -0.61      0.00 
    4   11   11     -0.44      0.00 
    5   11   11      0.61      0.00 
    6   11   11      0.44      0.00 
    7   11   11     -1.48      0.00 
    8   11   11     -1.52      0.00 
   -3   10   11      1.50      0.00 
   -2   10   11     -0.35      0.00 
   -1   10   11     -0.53      0.00 
    0   10   11     -0.32      0.00 
    1   10   11     -0.11      0.00 
    2   10   11     -0.80      0.00 
    3   10   11      0.54      0.00 
    4   10   11     -0.91      0.00 
    5   10   11     -0.56      0.00 
    6   10   11     -0.08      0.00 
    7   10   11     -0.48      0.00 
    8   10   11     -0.06      0.00 
  -10    9   11     -0.08      0.00 
   -9    9   11      0.82      0.00 
   -8    9   11     -0.02      0.00 
   -7    9   11      0.10      0.00 
   -6    9   11      0.17      0.00 
   -5    9   11      1.28      0.00 
   -4    9   11      0.14      0.00 
   -3    9   11      0.65      0.00 
   -2    9   11      1.67      0.00 
   -1    9   11     -0.94      0.00 
    0    9   11     -1.21      0.00 
    1    9   11     -0.98      0.00 
    2    9   11      0.06      0.00 
    3    9   11     -0.36      0.00 
    4    9   11      0.14      0.00 
    5    9   11     -0.52      0.00 
    6    9   11     -0.53      0.00 
    7    9   11     -1.14      0.00 
    8    9   11     -2.17      0.00 
    9    9   11      0.31      0.00 
  -10    8   11      0.45      0.00 
   -9    8   11      0.08      0.00 
   -8    8   11     -0.36      0.00 
   -7    8   11      1.30      0.00 
   -6    8   11      1.49      0.00 
   -5    8   11     -0.21      0.00 
   -4    8   11      1.07      0.00 
   -3    8   11      2.18      0.00 
   -2    8   11     -0.13      0.00 
   -1    8   11      0.09      0.00 
    0    8   11     -1.18      0.00 
    1    8   11     -0.83      0.00 
    2    8   11     -0.17      0.00 
    3    8   11      0.08      0.00 
    4    8   11     -0.61      0.00 
    5    8   11     -1.01      0.00 
    6    8   11     -1.39      0.00 
    7    8   11     -0.68      0.00 
    8    8   11      1.68      0.00 
    9    8   11     -0.72      0.00 
  -11    7   11      0.28      0.00 
  -10    7   11     -0.19      0.00 
   -9    7   11      0.13      0.00 
   -8    7   11      0.95      0.00 
   -7    7   11      0.14      0.00 
   -6    7   11      0.70      0.00 
   -5    7   11      1.38      0.00 
   -4    7   11      1.34      0.00 
   -3    7   11      1.23      0.00 
   -2    7   11      1.72      0.00 
   -1    7   11     -1.20      0.00 
    0    7   11     -1.50      0.00 
    1    7   11     -1.07      0.00 
    2    7   11      0.20      0.00 
    3    7   11      0.57      0.00 
    4    7   11     -0.78      0.00 
    5    7   11     -1.09      0.00 
    6    7   11     -0.64      0.00 
    7    7   11      0.04      0.00 
    8    7   11     -0.12      0.00 
    9    7   11      1.33      0.00 
   10    7   11      0.04      0.00 
  -11    6   11     -0.19      0.00 
  -10    6   11      0.42      0.00 
   -9    6   11      0.50      0.00 
   -8    6   11     -0.84      0.00 
   -7    6   11      0.31      0.00 
   -6    6   11      1.40      0.00 
   -5    6   11      0.83      0.00 
   -4    6   11      1.89      0.00 
   -3    6   11      1.78      0.00 
   -2    6   11      0.20      0.00 
   -1    6   11     -0.61      0.00 
    0    6   11     -2.70      0.00 
    1    6   11     -0.58      0.00 
    2    6   11      0.07      0.00 
    3    6   11      0.32      0.00 
    4    6   11     -0.09      0.00 
    5    6   11     -1.31      0.00 
    6    6   11     -1.14      0.00 
    7    6   11      0.11      0.00 
    8    6   11      2.47      0.00 
    9    6   11      0.89      0.00 
   10    6   11     -0.83      0.00 
  -11    5   11     -0.43      0.00 
  -10    5   11     -0.01      0.00 
   -9    5   11      0.50      0.00 
   -8    5   11     -0.17      0.00 
   -7    5   11      0.45      0.00 
   -6    5   11     -0.32      0.00 
   -5    5   11      1.33      0.00 
   -4    5   11      1.72      0.00 
   -3    5   11      2.09      0.00 
   -2    5   11      0.61      0.00 
   -1    5   11     -1.46      0.00 
    0    5   11     -2.23      0.00 
    1    5   11     -4.13      0.00 
    2    5   11      0.94      0.00 
    3    5   11      1.43      0.00 
    4    5   11     -0.08      0.00 
    5    5   11     -0.74      0.00 
    6    5   11     -0.55      0.00 
    7    5   11      0.17      0.00 
    8    5   11      0.72      0.00 
    9    5   11      1.92      0.00 
   10    5   11      0.49      0.00 
  -11    4   11      0.65      0.00 
  -10    4   11      0.09      0.00 
   -9    4   11     -1.07      0.00 
   -8    4   11     -0.06      0.00 
   -7    4   11     -1.06      0.00 
   -6    4   11      1.01      0.00 
   -5    4   11     -0.01      0.00 
   -4    4   11      2.24      0.00 
   -3    4   11      1.85      0.00 
   -2    4   11      1.90      0.00 
   -1    4   11     -0.86      0.00 
    0    4   11     -5.82      0.00 
    1    4   11     -1.73      0.00 
    2    4   11     -1.30      0.00 
    3    4   11      1.62      0.00 
    4    4   11      1.09      0.00 
    5    4   11     -0.17      0.00 
    6    4   11     -0.44      0.00 
    7    4   11     -0.39      0.00 
    8    4   11      1.04      0.00 
    9    4   11      0.66      0.00 
   10    4   11      0.47      0.00 
  -11    3   11     -0.65      0.00 
  -10    3   11     -1.07      0.00 
   -9    3   11      0.56      0.00 
   -8    3   11     -1.71      0.00 
   -7    3   11      0.50      0.00 
   -6    3   11     -0.43      0.00 
   -5    3   11      0.58      0.00 
   -4    3   11      0.49      0.00 
   -3    3   11      3.25      0.00 
   -2    3   11      1.43      0.00 
   -1    3   11     -1.19      0.00 
    0    3   11     -1.38      0.00 
    1    3   11     -6.08      0.00 
    2    3   11     -1.98      0.00 
    3    3   11      2.08      0.00 
    4    3   11      2.61      0.00 
    5    3   11      0.08      0.00 
    6    3   11      0.13      0.00 
    7    3   11     -0.35      0.00 
    8    3   11     -0.78      0.00 
    9    3   11      2.38      0.00 
   10    3   11      0.50      0.00 
   11    3   11     -1.20      0.00 
  -11    2   11      0.53      0.00 
  -10    2   11      0.66      0.00 
   -9    2   11     -1.99      0.00 
   -8    2   11     -0.65      0.00 
   -7    2   11     -1.19      0.00 
   -6    2   11      0.31      0.00 
   -5    2   11     -1.51      0.00 
   -4    2   11      1.20      0.00 
   -3    2   11      1.24      0.00 
   -2    2   11      3.66      0.00 
   -1    2   11      3.25      0.00 
    0    2   11     -5.64      0.00 
    1    2   11     -4.50      0.00 
    2    2   11     -1.09      0.00 
    3    2   11      0.06      0.00 
    4    2   11      2.07      0.00 
    5    2   11      2.60      0.00 
    6    2   11     -0.38      0.00 
    7    2   11     -0.51      0.00 
    8    2   11      0.53      0.00 
    9    2   11     -0.54      0.00 
   10    2   11      1.31      0.00 
   11    2   11      0.76      0.00 
  -12    1   11     -0.54      0.00 
  -11    1   11      0.14      0.00 
  -10    1   11     -1.06      0.00 
   -9    1   11     -0.01      0.00 
   -8    1   11     -2.15      0.00 
   -7    1   11     -0.22      0.00 
   -6    1   11     -0.42      0.00 
   -5    1   11      0.18      0.00 
   -4    1   11     -1.53      0.00 
   -3    1   11      1.89      0.00 
   -2    1   11      4.03      0.00 
   -1    1   11     -0.42      0.00 
    0    1   11     -0.01      0.00 
    1    1   11     -2.58      0.00 
    2    1   11     -5.70      0.00 
    3    1   11      1.15      0.00 
    4    1   11      3.66      0.00 
    5    1   11      0.22      0.00 
    6    1   11      1.52      0.00 
    7    1   11     -0.14      0.00 
    8    1   11     -1.56      0.00 
    9    1   11      1.47      0.00 
   10    1   11      1.41      0.00 
   11    1   11     -0.64      0.00 
  -11    0   11      0.04      0.00 
   -9    0   11     -1.41      0.00 
   -7    0   11     -1.31      0.00 
   -5    0   11     -2.24      0.00 
   -3    0   11      0.21      0.00 
   -1    0   11      6.70      0.00 
    1    0   11     -6.11      0.00 
    3    0   11     -1.75      0.00 
    5    0   11      4.25      0.00 
    7    0   11     -0.28      0.00 
    9    0   11     -0.62      0.00 
   11    0   11      1.13      0.00 
   -9   10   11     -0.80      0.00 
   -8   10   11      0.37      0.00 
   -7   10   11      0.15      0.00 
   -6   10   11     -0.02      0.00 
   -5   10   11     -1.56      0.00 
   -4   10   11      1.14      0.00 
   -9   11   11      1.19      0.00 
   -8   11   11     -1.42      0.00 
   -7   11   11     -1.46      0.00 
   -6   11   11     -0.05      0.00 
   -5   11   11     -0.01      0.00 
   -4   11   11     -1.17      0.00 
   -8   12   11     -0.38      0.00 
   -7   12   11     -0.10      0.00 
   -6   12   11     -1.84      0.00 
   -5   12   11     -1.67      0.00 
   -4   12   11      0.59      0.00 
   -8   13   11     -0.57      0.00 
   -7   13   11     -1.90      0.00 
   -6   13   11     -0.26      0.00 
   -5   13   11     -1.14      0.00 
   -4   13   11     -0.83      0.00 
   -3   13   11      0.79      0.00 
   -7   14   11      0.91      0.00 
   -6   14   11     -1.15      0.00 
   -5   14   11     -1.76      0.00 
   -4   14   11     -0.35      0.00 
   -3   14   11     -0.09      0.00 
   -6   15   11     -0.37      0.00 
   -5   15   11      0.40      0.00 
   -4   15   11     -0.90      0.00 
   -3   15   11     -0.88      0.00 
   -4   16   11     -0.55      0.00 
   -3   16   11     -0.76      0.00 
   -2   16   11      0.89      0.00 
   -2   17   11     -0.36      0.00 
   -1   17   12      0.61      0.00 
    0   17   12     -0.74      0.00 
   -1   16   12     -1.01      0.00 
    0   16   12      0.08      0.00 
    1   16   12     -0.16      0.00 
    2   16   12     -0.68      0.00 
    3   16   12      1.38      0.00 
   -2   15   12     -0.58      0.00 
   -1   15   12     -0.48      0.00 
    0   15   12     -0.18      0.00 
    1   15   12      0.12      0.00 
    2   15   12      0.24      0.00 
    3   15   12     -0.34      0.00 
    4   15   12      1.98      0.00 
    5   15   12      1.25      0.00 
   -2   14   12     -0.12      0.00 
   -1   14   12      0.09      0.00 
    0   14   12     -0.04      0.00 
    1   14   12     -0.85      0.00 
    2   14   12     -1.04      0.00 
    3   14   12      1.16      0.00 
    4   14   12      1.49      0.00 
    5   14   12     -0.12      0.00 
    6   14   12      0.64      0.00 
   -2   13   12      0.43      0.00 
   -1   13   12     -0.94      0.00 
    0   13   12     -1.41      0.00 
    1   13   12      0.49      0.00 
    2   13   12      0.04      0.00 
    3   13   12     -0.68      0.00 
    4   13   12      0.72      0.00 
    5   13   12      1.13      0.00 
    6   13   12     -0.82      0.00 
    7   13   12     -0.26      0.00 
   -3   12   12     -1.49      0.00 
   -2   12   12     -0.68      0.00 
   -1   12   12      0.52      0.00 
    0   12   12     -0.12      0.00 
    1   12   12     -1.08      0.00 
    2   12   12     -0.90      0.00 
    3   12   12      0.29      0.00 
    4   12   12      0.95      0.00 
    5   12   12     -1.69      0.00 
    6   12   12     -0.69      0.00 
    7   12   12      1.40      0.00 
   -3   11   12     -1.19      0.00 
   -2   11   12      0.73      0.00 
   -1   11   12      0.37      0.00 
    0   11   12     -1.11      0.00 
    1   11   12     -0.60      0.00 
    2   11   12      0.61      0.00 
    3   11   12     -0.24      0.00 
    4   11   12     -0.06      0.00 
    5   11   12      0.08      0.00 
    6   11   12     -0.76      0.00 
    7   11   12     -0.09      0.00 
    8   11   12      0.02      0.00 
   -3   10   12     -0.41      0.00 
   -2   10   12     -0.97      0.00 
   -1   10   12      0.83      0.00 
    0   10   12      0.57      0.00 
    1   10   12      0.39      0.00 
    2   10   12     -0.47      0.00 
    3   10   12      0.33      0.00 
    4   10   12      0.12      0.00 
    5   10   12     -0.77      0.00 
    6   10   12     -0.30      0.00 
    7   10   12      1.28      0.00 
    8   10   12      1.70      0.00 
  -10    9   12     -0.11      0.00 
   -9    9   12      0.28      0.00 
   -8    9   12      0.80      0.00 
   -7    9   12     -0.83      0.00 
   -6    9   12     -1.13      0.00 
   -5    9   12      0.84      0.00 
   -4    9   12     -0.92      0.00 
   -3    9   12     -1.69      0.00 
   -2    9   12      0.75      0.00 
   -1    9   12      0.40      0.00 
    0    9   12      0.73      0.00 
    1    9   12      0.36      0.00 
    2    9   12      0.39      0.00 
    3    9   12     -0.20      0.00 
    4    9   12      0.62      0.00 
    5    9   12      0.55      0.00 
    6    9   12      0.84      0.00 
    7    9   12      0.85      0.00 
    8    9   12     -0.83      0.00 
    9    9   12      0.61      0.00 
  -10    8   12     -0.03      0.00 
   -9    8   12      0.16      0.00 
   -8    8   12     -1.02      0.00 
   -7    8   12      0.02      0.00 
   -6    8   12     -0.78      0.00 
   -5    8   12     -1.43      0.00 
   -4    8   12     -0.78      0.00 
   -3    8   12     -0.26      0.00 
   -2    8   12     -1.48      0.00 
   -1    8   12      0.97      0.00 
    0    8   12      1.01      0.00 
    1    8   12      0.82      0.00 
    2    8   12      0.36      0.00 
    3    8   12     -0.03      0.00 
    4    8   12      0.46      0.00 
    5    8   12      0.81      0.00 
    6    8   12      0.36      0.00 
    7    8   12      0.45      0.00 
    8    8   12      0.95      0.00 
    9    8   12     -0.55      0.00 
  -10    7   12     -0.30      0.00 
   -9    7   12     -1.11      0.00 
   -8    7   12      1.04      0.00 
   -7    7   12     -1.22      0.00 
   -6    7   12     -1.59      0.00 
   -5    7   12     -0.77      0.00 
   -4    7   12     -1.15      0.00 
   -3    7   12     -1.61      0.00 
   -2    7   12      0.37      0.00 
   -1    7   12     -0.05      0.00 
    0    7   12      1.35      0.00 
    1    7   12      0.60      0.00 
    2    7   12     -0.30      0.00 
    3    7   12      0.21      0.00 
    4    7   12      0.50      0.00 
    5    7   12      1.09      0.00 
    6    7   12      1.29      0.00 
    7    7   12     -0.13      0.00 
    8    7   12     -1.97      0.00 
    9    7   12     -0.09      0.00 
   10    7   12      0.99      0.00 
  -11    6   12     -0.30      0.00 
  -10    6   12     -0.64      0.00 
   -9    6   12      0.01      0.00 
   -8    6   12     -0.55      0.00 
   -7    6   12     -0.62      0.00 
   -6    6   12     -0.67      0.00 
   -5    6   12     -1.46      0.00 
   -4    6   12     -1.43      0.00 
   -3    6   12     -1.04      0.00 
   -2    6   12     -0.96      0.00 
   -1    6   12      1.62      0.00 
    0    6   12      1.06      0.00 
    1    6   12      1.49      0.00 
    2    6   12     -0.45      0.00 
    3    6   12     -0.83      0.00 
    4    6   12      0.95      0.00 
    5    6   12      1.09      0.00 
    6    6   12      0.03      0.00 
    7    6   12     -0.62      0.00 
    8    6   12     -0.70      0.00 
    9    6   12     -1.12      0.00 
   10    6   12     -0.23      0.00 
  -11    5   12     -0.99      0.00 
  -10    5   12     -0.78      0.00 
   -9    5   12      0.28      0.00 
   -8    5   12      0.08      0.00 
   -7    5   12      0.45      0.00 
   -6    5   12     -1.41      0.00 
   -5    5   12     -1.01      0.00 
   -4    5   12     -2.08      0.00 
   -3    5   12     -1.44      0.00 
   -2    5   12      0.23      0.00 
   -1    5   12      0.69      0.00 
    0    5   12      4.19      0.00 
    1    5   12      0.42      0.00 
    2    5   12     -0.58      0.00 
    3    5   12     -0.83      0.00 
    4    5   12      0.06      0.00 
    5    5   12      0.89      0.00 
    6    5   12      0.54      0.00 
    7    5   12     -0.22      0.00 
    8    5   12     -1.64      0.00 
    9    5   12     -0.79      0.00 
   10    5   12      0.23      0.00 
  -11    4   12      0.30      0.00 
  -10    4   12      0.44      0.00 
   -9    4   12     -0.92      0.00 
   -8    4   12      1.55      0.00 
   -7    4   12     -1.15      0.00 
   -6    4   12     -0.11      0.00 
   -5    4   12     -1.14      0.00 
   -4    4   12     -1.60      0.00 
   -3    4   12     -2.08      0.00 
   -2    4   12     -0.77      0.00 
   -1    4   12      3.11      0.00 
    0    4   12      1.59      0.00 
    1    4   12      4.01      0.00 
    2    4   12      0.12      0.00 
    3    4   12     -2.17      0.00 
    4    4   12     -1.13      0.00 
    5    4   12      0.71      0.00 
    6    4   12      0.42      0.00 
    7    4   12     -0.15      0.00 
    8    4   12      0.10      0.00 
    9    4   12     -2.10      0.00 
   10    4   12     -0.75      0.00 
  -11    3   12     -0.90      0.00 
  -10    3   12     -1.23      0.00 
   -9    3   12      2.40      0.00 
   -8    3   12      0.29      0.00 
   -7    3   12      0.79      0.00 
   -6    3   12     -0.86      0.00 
   -5    3   12      0.18      0.00 
   -4    3   12     -2.04      0.00 
   -3    3   12     -2.42      0.00 
   -2    3   12     -1.20      0.00 
   -1    3   12     -0.66      0.00 
    0    3   12      6.40      0.00 
    1    3   12      3.45      0.00 
    2    3   12     -0.36      0.00 
    3    3   12     -1.97      0.00 
    4    3   12     -1.20      0.00 
    5    3   12     -0.75      0.00 
    6    3   12      0.41      0.00 
    7    3   12      0.91      0.00 
    8    3   12     -0.81      0.00 
    9    3   12      0.11      0.00 
   10    3   12     -1.15      0.00 
  -11    2   12     -0.22      0.00 
  -10    2   12      1.64      0.00 
   -9    2   12      0.02      0.00 
   -8    2   12      2.47      0.00 
   -7    2   12     -0.17      0.00 
   -6    2   12     -0.25      0.00 
   -5    2   12     -0.70      0.00 
   -4    2   12     -0.33      0.00 
   -3    2   12     -2.72      0.00 
   -2    2   12     -3.93      0.00 
   -1    2   12      2.69      0.00 
    0    2   12      1.90      0.00 
    1    2   12      3.38      0.00 
    2    2   12      3.71      0.00 
    3    2   12     -2.39      0.00 
    4    2   12     -4.18      0.00 
    5    2   12      0.33      0.00 
    6    2   12     -0.27      0.00 
    7    2   12      0.24      0.00 
    8    2   12      1.84      0.00 
    9    2   12     -2.47      0.00 
   10    2   12     -1.59      0.00 
  -11    1   12     -0.12      0.00 
  -10    1   12     -0.62      0.00 
   -9    1   12      2.39      0.00 
   -8    1   12      0.77      0.00 
   -7    1   12      0.78      0.00 
   -6    1   12     -0.29      0.00 
   -5    1   12      1.54      0.00 
   -4    1   12     -0.82      0.00 
   -3    1   12     -2.74      0.00 
   -2    1   12     -1.33      0.00 
   -1    1   12     -4.51      0.00 
    0    1   12      3.07      0.00 
    1    1   12      6.33      0.00 
    2    1   12     -0.16      0.00 
    3    1   12     -0.80      0.00 
    4    1   12     -1.04      0.00 
    5    1   12     -3.49      0.00 
    6    1   12      0.32      0.00 
    7    1   12      0.87      0.00 
    8    1   12     -0.47      0.00 
    9    1   12      0.44      0.00 
   10    1   12     -0.70      0.00 
   11    1   12     -1.01      0.00 
  -10    0   12      1.32      0.00 
   -8    0   12      2.62      0.00 
   -6    0   12      0.11      0.00 
   -4    0   12      0.66      0.00 
   -2    0   12     -6.38      0.00 
    0    0   12      1.89      0.00 
    2    0   12      5.61      0.00 
    4    0   12     -5.35      0.00 
    6    0   12     -1.16      0.00 
    8    0   12      2.19      0.00 
   10    0   12     -2.37      0.00 
   -9   10   12     -0.52      0.00 
   -8   10   12      1.38      0.00 
   -7   10   12      1.31      0.00 
   -6   10   12     -0.08      0.00 
   -5   10   12     -1.59      0.00 
   -4   10   12      0.56      0.00 
   -9   11   12      1.68      0.00 
   -8   11   12      1.05      0.00 
   -7   11   12      0.14      0.00 
   -6   11   12      0.71      0.00 
   -5   11   12      1.66      0.00 
   -4   11   12     -1.81      0.00 
   -8   12   12      1.68      0.00 
   -7   12   12      2.05      0.00 
   -6   12   12     -0.09      0.00 
   -5   12   12     -0.05      0.00 
   -4   12   12      0.50      0.00 
   -7   13   12     -0.41      0.00 
   -6   13   12      1.42      0.00 
   -5   13   12      1.10      0.00 
   -4   13   12     -0.88      0.00 
   -3   13   12     -0.56      0.00 
   -7   14   12      1.27      0.00 
   -6   14   12      0.77      0.00 
   -5   14   12      0.10      0.00 
   -4   14   12     -0.15      0.00 
   -3   14   12      0.29      0.00 
   -5   15   12      1.13      0.00 
   -4   15   12      0.99      0.00 
   -3   15   12      0.52      0.00 
   -4   16   12      0.90      0.00 
   -3   16   12      1.10      0.00 
   -2   16   12      0.37      0.00 
   -1   16   13      0.16      0.00 
    0   16   13      0.27      0.00 
    1   16   13      0.05      0.00 
    2   16   13     -0.38      0.00 
    3   16   13      0.30      0.00 
   -2   15   13      0.17      0.00 
   -1   15   13      0.27      0.00 
    0   15   13     -0.25      0.00 
    1   15   13      0.79      0.00 
    2   15   13      0.94      0.00 
    3   15   13     -1.76      0.00 
    4   15   13     -1.03      0.00 
   -2   14   13     -0.19      0.00 
   -1   14   13      1.22      0.00 
    0   14   13      0.84      0.00 
    1   14   13     -0.76      0.00 
    2   14   13     -0.04      0.00 
    3   14   13      0.58      0.00 
    4   14   13     -1.11      0.00 
    5   14   13     -1.35      0.00 
   -2   13   13      0.54      0.00 
   -1   13   13     -0.03      0.00 
    0   13   13     -0.16      0.00 
    1   13   13      1.09      0.00 
    2   13   13      1.09      0.00 
    3   13   13     -0.48      0.00 
    4   13   13     -1.18      0.00 
    5   13   13      1.89      0.00 
    6   13   13     -0.03      0.00 
   -3   12   13      1.03      0.00 
   -2   12   13     -0.88      0.00 
   -1   12   13      0.55      0.00 
    0   12   13      2.06      0.00 
    1   12   13      0.16      0.00 
    2   12   13     -0.36      0.00 
    3   12   13      0.30      0.00 
    4   12   13      0.96      0.00 
    5   12   13      0.09      0.00 
    6   12   13      0.97      0.00 
    7   12   13      0.39      0.00 
   -3   11   13      0.85      0.00 
   -2   11   13      0.69      0.00 
   -1   11   13     -0.11      0.00 
    0   11   13      0.41      0.00 
    1   11   13      0.26      0.00 
    2   11   13      0.54      0.00 
    3   11   13      0.24      0.00 
    4   11   13     -0.06      0.00 
    5   11   13      2.21      0.00 
    6   11   13      1.05      0.00 
    7   11   13     -1.08      0.00 
    8   11   13     -0.68      0.00 
   -4   10   13      1.38      0.00 
   -3   10   13      1.43      0.00 
   -2   10   13     -1.07      0.00 
   -1   10   13     -0.46      0.00 
    0   10   13      0.35      0.00 
    1   10   13      0.61      0.00 
    2   10   13     -0.37      0.00 
    3   10   13      0.02      0.00 
    4   10   13      0.31      0.00 
    5   10   13      0.52      0.00 
    6   10   13      0.02      0.00 
    7   10   13     -0.34      0.00 
    8   10   13      0.78      0.00 
  -10    9   13     -0.15      0.00 
   -9    9   13     -0.50      0.00 
   -8    9   13     -0.18      0.00 
   -7    9   13     -0.77      0.00 
   -6    9   13      0.41      0.00 
   -5    9   13      1.84      0.00 
   -4    9   13      0.25      0.00 
   -3    9   13     -0.59      0.00 
   -2    9   13      0.80      0.00 
   -1    9   13     -0.68      0.00 
    0    9   13     -0.44      0.00 
    1    9   13     -0.75      0.00 
    2    9   13     -0.23      0.00 
    3    9   13     -0.13      0.00 
    4    9   13     -0.05      0.00 
    5    9   13      0.10      0.00 
    6    9   13      0.13      0.00 
    7    9   13     -0.61      0.00 
    8    9   13     -0.85      0.00 
    9    9   13      0.54      0.00 
  -10    8   13     -0.33      0.00 
   -9    8   13      1.07      0.00 
   -8    8   13     -1.36      0.00 
   -7    8   13      1.09      0.00 
   -6    8   13      1.54      0.00 
   -5    8   13      0.22      0.00 
   -4    8   13      0.43      0.00 
   -3    8   13      1.26      0.00 
   -2    8   13     -0.75      0.00 
   -1    8   13     -0.13      0.00 
    0    8   13     -0.87      0.00 
    1    8   13     -0.76      0.00 
    2    8   13     -0.03      0.00 
    3    8   13     -0.08      0.00 
    4    8   13     -0.63      0.00 
    5    8   13     -0.55      0.00 
    6    8   13     -1.17      0.00 
    7    8   13     -0.31      0.00 
    8    8   13      1.34      0.00 
    9    8   13     -0.17      0.00 
  -10    7   13      0.76      0.00 
   -9    7   13     -0.81      0.00 
   -8    7   13      1.15      0.00 
   -7    7   13      0.55      0.00 
   -6    7   13      0.99      0.00 
   -5    7   13      1.31      0.00 
   -4    7   13      0.80      0.00 
   -3    7   13      0.14      0.00 
   -2    7   13      0.98      0.00 
   -1    7   13     -0.82      0.00 
    0    7   13     -0.55      0.00 
    1    7   13     -0.75      0.00 
    2    7   13     -0.36      0.00 
    3    7   13      0.13      0.00 
    4    7   13     -0.93      0.00 
    5    7   13     -1.11      0.00 
    6    7   13      0.34      0.00 
    7    7   13      0.37      0.00 
    8    7   13      0.00      0.00 
    9    7   13      0.42      0.00 
  -11    6   13      0.86      0.00 
  -10    6   13      0.29      0.00 
   -9    6   13      0.65      0.00 
   -8    6   13     -0.18      0.00 
   -7    6   13      0.45      0.00 
   -6    6   13      1.57      0.00 
   -5    6   13      1.10      0.00 
   -4    6   13      1.32      0.00 
   -3    6   13      0.92      0.00 
   -2    6   13     -0.60      0.00 
   -1    6   13      0.01      0.00 
    0    6   13     -1.92      0.00 
    1    6   13     -0.02      0.00 
    2    6   13      0.69      0.00 
    3    6   13     -0.11      0.00 
    4    6   13     -0.58      0.00 
    5    6   13     -0.69      0.00 
    6    6   13     -0.67      0.00 
    7    6   13      0.51      0.00 
    8    6   13      1.41      0.00 
    9    6   13      0.24      0.00 
   10    6   13     -0.75      0.00 
  -11    5   13      0.33      0.00 
  -10    5   13      0.42      0.00 
   -9    5   13      0.57      0.00 
   -8    5   13     -0.84      0.00 
   -7    5   13      1.54      0.00 
   -6    5   13      0.73      0.00 
   -5    5   13      1.27      0.00 
   -4    5   13      1.39      0.00 
   -3    5   13      0.77      0.00 
   -2    5   13      0.39      0.00 
   -1    5   13     -2.65      0.00 
    0    5   13     -0.43      0.00 
    1    5   13     -1.41      0.00 
    2    5   13      0.46      0.00 
    3    5   13      1.16      0.00 
    4    5   13     -0.33      0.00 
    5    5   13     -1.07      0.00 
    6    5   13      0.07      0.00 
    7    5   13      0.78      0.00 
    8    5   13      0.32      0.00 
    9    5   13      1.00      0.00 
   10    5   13      0.40      0.00 
  -11    4   13      1.49      0.00 
  -10    4   13      1.65      0.00 
   -9    4   13     -1.97      0.00 
   -8    4   13      0.42      0.00 
   -7    4   13     -0.31      0.00 
   -6    4   13      1.13      0.00 
   -5    4   13      0.97      0.00 
   -4    4   13      1.83      0.00 
   -3    4   13      1.67      0.00 
   -2    4   13     -1.00      0.00 
   -1    4   13     -0.32      0.00 
    0    4   13     -4.95      0.00 
    1    4   13     -1.38      0.00 
    2    4   13      1.72      0.00 
    3    4   13      1.81      0.00 
    4    4   13     -0.11      0.00 
    5    4   13     -0.44      0.00 
    6    4   13     -0.20      0.00 
    7    4   13     -0.56      0.00 
    8    4   13      0.92      0.00 
    9    4   13      0.36      0.00 
   10    4   13      0.58      0.00 
  -11    3   13      0.42      0.00 
  -10    3   13     -1.31      0.00 
   -9    3   13      0.34      0.00 
   -8    3   13     -2.21      0.00 
   -7    3   13      1.01      0.00 
   -6    3   13      0.89      0.00 
   -5    3   13      0.92      0.00 
   -4    3   13      1.54      0.00 
   -3    3   13      1.69      0.00 
   -2    3   13      1.99      0.00 
   -1    3   13     -4.39      0.00 
    0    3   13     -2.21      0.00 
    1    3   13     -2.29      0.00 
    2    3   13     -1.06      0.00 
    3    3   13      2.49      0.00 
    4    3   13      2.64      0.00 
    5    3   13     -0.91      0.00 
    6    3   13     -0.72      0.00 
    7    3   13      0.01      0.00 
    8    3   13     -1.21      0.00 
    9    3   13      2.45      0.00 
   10    3   13      1.53      0.00 
  -11    2   13      0.42      0.00 
  -10    2   13      1.14      0.00 
   -9    2   13     -2.89      0.00 
   -8    2   13     -0.84      0.00 
   -7    2   13      0.01      0.00 
   -6    2   13      0.72      0.00 
   -5    2   13     -0.35      0.00 
   -4    2   13      1.45      0.00 
   -3    2   13      3.54      0.00 
   -2    2   13     -0.08      0.00 
   -1    2   13      1.39      0.00 
    0    2   13     -4.70      0.00 
    1    2   13     -5.30      0.00 
    2    2   13      1.32      0.00 
    3    2   13      3.00      0.00 
    4    2   13      0.74      0.00 
    5    2   13      1.46      0.00 
    6    2   13     -0.44      0.00 
    7    2   13     -1.47      0.00 
    8    2   13      0.83      0.00 
    9    2   13      0.06      0.00 
   10    2   13      0.98      0.00 
  -11    1   13      0.38      0.00 
  -10    1   13     -1.57      0.00 
   -9    1   13     -0.51      0.00 
   -8    1   13     -2.50      0.00 
   -7    1   13     -0.01      0.00 
   -6    1   13      0.38      0.00 
   -5    1   13      0.54      0.00 
   -4    1   13      0.72      0.00 
   -3    1   13      1.25      0.00 
   -2    1   13      5.84      0.00 
   -1    1   13     -2.17      0.00 
    0    1   13     -3.48      0.00 
    1    1   13     -1.11      0.00 
    2    1   13     -3.81      0.00 
    3    1   13      1.48      0.00 
    4    1   13      5.63      0.00 
    5    1   13     -0.45      0.00 
    6    1   13      0.12      0.00 
    7    1   13     -0.11      0.00 
    8    1   13     -2.31      0.00 
    9    1   13      1.54      0.00 
   10    1   13      2.52      0.00 
  -11    0   13     -0.02      0.00 
   -9    0   13     -2.71      0.00 
   -7    0   13     -0.25      0.00 
   -5    0   13     -1.15      0.00 
   -3    0   13      4.29      0.00 
   -1    0   13      3.14      0.00 
    1    0   13     -6.83      0.00 
    3    0   13      2.69      0.00 
    5    0   13      3.16      0.00 
    7    0   13     -1.30      0.00 
    9    0   13      0.21      0.00 
   -9   10   13     -1.37      0.00 
   -8   10   13     -1.74      0.00 
   -7   10   13      0.23      0.00 
   -6   10   13      1.03      0.00 
   -5   10   13     -1.12      0.00 
   -9   11   13     -0.21      0.00 
   -8   11   13     -2.12      0.00 
   -7   11   13     -1.71      0.00 
   -6   11   13      0.40      0.00 
   -5   11   13      2.04      0.00 
   -4   11   13     -0.20      0.00 
   -8   12   13     -1.55      0.00 
   -7   12   13      0.38      0.00 
   -6   12   13     -0.56      0.00 
   -5   12   13     -0.69      0.00 
   -4   12   13      2.60      0.00 
   -7   13   13     -1.18      0.00 
   -6   13   13      0.00      0.00 
   -5   13   13      0.50      0.00 
   -4   13   13      0.81      0.00 
   -3   13   13      0.70      0.00 
   -6   14   13     -0.34      0.00 
   -5   14   13      0.08      0.00 
   -4   14   13     -0.31      0.00 
   -3   14   13     -0.16      0.00 
   -5   15   13      0.29      0.00 
   -4   15   13      0.09      0.00 
   -3   15   13     -1.42      0.00 
   -4   16   13     -1.86      0.00 
   -3   16   13     -0.58      0.00 
   -2   16   13      1.24      0.00 
   -1   16   14     -0.49      0.00 
    0   16   14     -0.02      0.00 
    1   16   14     -0.60      0.00 
    2   16   14     -0.49      0.00 
   -2   15   14     -0.50      0.00 
   -1   15   14     -1.11      0.00 
    0   15   14     -0.42      0.00 
    1   15   14      0.32      0.00 
    2   15   14      0.33      0.00 
    3   15   14     -0.30      0.00 
    4   15   14      1.06      0.00 
   -2   14   14     -0.62      0.00 
   -1   14   14      0.00      0.00 
    0   14   14      0.52      0.00 
    1   14   14     -1.08      0.00 
    2   14   14     -1.13      0.00 
    3   14   14      1.19      0.00
[truncated: 175,322 more chars]
